# Supplementary material for: The international and intercontinental spread and expansion of antimicrobial-resistant Salmonella Typhi: a genomic epidemiology study
Source: Lancet Microbe. 2022 Aug;3(8):e567–77. doi: 10.1016/S2666-5247(22)00093-3 (PMC9329132; doi:10.1016/S2666-5247(22)00093-3)
Supplement: Supplementary appendix 2 [file mmc2.xlsx]

## Sheet: SEAP_SEFI_isolates
Genome name	Acession number	Country	MLST	Genotype	AMR genes	QRDR mutations	acrB-R717Q/L	Plasmid replicons	Age	Sex	Age unit	Patient status	District	City/Town	Date	Ampicillin	Ampicillin DD	Chloramphenicol	Chloramphenicol DD	Cotrimoxazole	Cotrimoxazole DD	Ceftriaxone	Ceftriaxone DD	Azithromycin	Azithromycin DD	Ciprofloxacin	Ciprofloxacin DD
29955_4#1	ERR4303731	Bangladesh	1	4.3.1.1	blaTEM-1,catA1,dfrA7,sul1,sul2	gyrA-S83F	-	IncFIB(pHCM2)	19	Male	Years	Laboratory Network	Dhaka	Mohammadpur Thana	2018-06-09	Resistant	0	Resistant	0	Resistant	0	Susceptible	31	Susceptible	15	Intermediate	25
29955_4#10	ERR4303740	Bangladesh	1	4.3.1.3	-	gyrA-S83Y	-	-	22	Male	Years	Laboratory Network	Dhaka	Adabor Thana	2018-06-11	Susceptible	28	Susceptible	26	Susceptible	34	Susceptible	33	Susceptible	16	Intermediate	26
29955_4#102	ERR4303832	Bangladesh	2	3.3.2	-	gyrA-D87N	-	-	6	Female	Years	Inpatient	13	7900	2017-04-10	Susceptible	30	Susceptible	22	Susceptible	29	Susceptible	32	Susceptible	17	Intermediate	28
29955_4#103	ERR4303833	Bangladesh	1	4.3.1.1	blaTEM-1,catA1,dfrA7,sul1,sul2	gyrA-S83F	-	IncFIB(pHCM2)	14	Male	Years	Laboratory Network	Dhaka	Mohammadpur Thana	2018-06-09	Resistant	0	Resistant	0	Resistant	0	Susceptible	31	Susceptible	15	Intermediate	25
29955_4#105	ERR4303835	Bangladesh	2	3.2.2	-	gyrA-S83F	-	-	3	Female	Years	Outpatient	Dhaka	Mirpur Thana	2017-08-15	Susceptible	25	Susceptible	26	Susceptible	28	Susceptible	30	Susceptible	18	Intermediate	26
29955_4#106	ERR4303836	Bangladesh	2209	2.3.3	-	-	-	-	7	Female	Years	Inpatient	Dhaka	Mohammadpur Thana	2017-04-19	Susceptible	27	Susceptible	25	Susceptible	26	Susceptible	30	Susceptible	16	Intermediate	28
29955_4#107	ERR4303837	Bangladesh	1	4.3.1.1	blaTEM-1,catA1,dfrA7,sul1,sul2	gyrA-S83F	-	IncFIB(pHCM2)	14	Female	Years	Laboratory Network	Dhaka	Sher-E-Bangla Nagar Thana	2018-05-30	Resistant	0	Resistant	0	Resistant	0	Susceptible	35	Susceptible	16	Intermediate	27
29955_4#109	ERR4303839	Bangladesh	2	3.2.2	-	gyrA-S83F	-	IncX1	2	Male	Years	Inpatient	67	5899	2017-08-29	Susceptible	30	Susceptible	28	Susceptible	30	Susceptible	34	Susceptible	18	Intermediate	28
29955_4#110	ERR4303840	Bangladesh	2	3.2.2	-	gyrA-S83F	-	-	12	Female	Years	Inpatient	Dhaka	Sher-E-Bangla Nagar Thana	2017-05-03	Susceptible	28	Susceptible	24	Susceptible	30	Susceptible	33	Susceptible	16	Intermediate	26
29955_4#113	ERR4303843	Bangladesh	2209	2.3.3	-	-	-	-	2	Female	Years	Outpatient	Dhaka	Mirpur Thana	2017-08-20	Susceptible	28	Susceptible	26	Susceptible	26	Susceptible	34	Susceptible	20	Intermediate	30
29955_4#115	ERR4303845	Bangladesh	1	4.3.1.1	-	gyrA-S83F	-	IncFIB(pHCM2)	13	Male	Years	Laboratory Network	Dhaka	6300	2018-05-30	Susceptible	29	Susceptible	26	Susceptible	33	Susceptible	33	Susceptible	15	Intermediate	25
29955_4#117	ERR4303847	Bangladesh	1	4.3.1.3	-	gyrA-S83Y	-	-	10	Male	Years	Inpatient	Dhaka	Mirpur Thana	2017-08-27	Susceptible	27	Susceptible	28	Susceptible	26	Susceptible	32	Susceptible	15	Intermediate	25
29955_4#118	ERR4303848	Bangladesh	2	3.3.2.Bd1	-	gyrA-S83F	-	-	3	Male	Years	Outpatient	Dhaka	Mirpur Thana	2017-07-18	Susceptible	30	Susceptible	34	Susceptible	34	Susceptible	38	Susceptible	14	Intermediate	25
29955_4#119	ERR4303849	Bangladesh	2	2.0.1	-	gyrA-S83F	-	-	28	Female	Years	Laboratory Network	Dhaka	Adabor Thana	2018-06-05	Susceptible	33	Susceptible	28	Susceptible	35	Susceptible	35	Susceptible	18	Intermediate	29
29955_4#121	ERR4303851	Bangladesh	2	3.2.2	-	gyrA-S83F	-	-	4	Female	Years	Inpatient	Dhaka	Mirpur Thana	2017-08-29	Susceptible	30	Susceptible	30	Susceptible	28	Susceptible	34	Susceptible	18	Intermediate	24
29955_4#122	ERR4303852	Bangladesh	2	3.2.2	-	gyrA-S83F	-	IncX1	4	Male	Years	Inpatient	Dhaka	Mirpur Thana	2017-08-05	Susceptible	30	Susceptible	28	Susceptible	28	Susceptible	32	Susceptible	20	Intermediate	28
29955_4#125	ERR4303855	Bangladesh	1	4.3.1.3	-	gyrA-S83F	-	-	20	Male	Months	Inpatient	Dhaka	Mirpur Thana	2017-08-26	Susceptible	28	Susceptible	26	Susceptible	28	Susceptible	34	Susceptible	18	Intermediate	26
29955_4#126	ERR4303856	Bangladesh	1	4.3.1.1	blaTEM-1,catA1,dfrA7,sul1,sul2	gyrA-S83F	-	-	18	Male	Months	Hospital Laboratory	Dhaka	2900	2017-09-13	Resistant	0	Resistant	0	Resistant	0	Susceptible	32	Susceptible	15	Intermediate	24
29955_4#127	ERR4303857	Bangladesh	2	2.0.1	-	gyrA-S83F	-	-	19	Female	Years	Laboratory Network	Dhaka	4200	2018-05-23	Susceptible	30	Susceptible	28	Susceptible	31	Susceptible	33	Susceptible	17	Intermediate	27
29955_4#129	ERR4303859	Bangladesh	1	4.3.1.1	-	gyrA-S83F	-	IncFIB(pHCM2)	7	Male	Years	Inpatient	Dhaka	Mirpur Thana	2017-08-28	Susceptible	28	Susceptible	30	Susceptible	26	Susceptible	34	Susceptible	18	Intermediate	26
29955_4#13	ERR4303743	Bangladesh	2	3.2.2	-	gyrA-S83F	-	-	8	Male	Years	Outpatient	Dhaka	Mirpur Thana	2017-04-09	Susceptible	29	Susceptible	27	Susceptible	33	Susceptible	35	Susceptible	16	Intermediate	26
29955_4#130	ERR4303860	Bangladesh	1	4.3.1.1	blaTEM-1,catA1,dfrA7,sul1,sul2	gyrA-S83F	-	-	3	Male	Years	Outpatient	Dhaka	Pallabi Thana	2017-05-30	Resistant	0	Resistant	0	Resistant	0	Susceptible	32	Susceptible	16	Intermediate	22
29955_4#131	ERR4303861	Bangladesh	1	4.3.1.1	blaTEM-1,catA1,dfrA7,sul1,sul2	gyrA-S83F	-	IncFIB(pHCM2)	18	Male	Years	Laboratory Network	Dhaka	Mohammadpur Thana	2018-05-22	Resistant	0	Resistant	0	Resistant	0	Susceptible	33	Susceptible	13	Intermediate	25
29955_4#134	ERR4303864	Bangladesh	2	2	-	-	-	-	7	Female	Years	Outpatient	Dhaka	Adabor Thana	2017-08-12	Susceptible	28	Susceptible	25	Susceptible	23	Susceptible	30	Susceptible	20	Susceptible	32
29955_4#135	ERR4303865	Bangladesh	2	3.3.2	-	-	-	IncX1	19	Male	Years	Laboratory Network	47	9400	2018-06-02	Resistant	0	Susceptible	24	Susceptible	31	Susceptible	32	Susceptible	15	Intermediate	24
29955_4#137	ERR4303867	Bangladesh	1	4.3.1.1	blaTEM-1,catA1,dfrA7,sul1,sul2	gyrA-S83F	-	-	11	Male	Years	Outpatient	Dhaka	Pallabi Thana	2017-10-10	Resistant	0	Resistant	0	Resistant	0	Susceptible	34	Susceptible	14	Intermediate	24
29955_4#138	ERR4303868	Bangladesh	2	3.2.2	-	gyrA-S83F	-	-	6	Male	Years	Outpatient	Dhaka	Mirpur Thana	2017-05-31	Susceptible	28	Susceptible	30	Susceptible	30	Susceptible	32	Susceptible	18	Intermediate	26
29955_4#14	ERR4303744	Bangladesh	1	4.3.1.1	-	gyrA-S83F	-	IncFIB(pHCM2)	40	Male	Years	Laboratory Network	Dhaka	Mohammadpur Thana	2018-06-12	Susceptible	28	Susceptible	25	Susceptible	34	Susceptible	33	Susceptible	16	Intermediate	25
29955_4#142	ERR4303872	Bangladesh	2	3.2.2	-	gyrA-S83F	-	-	7	Male	Years	Inpatient	Dhaka	Mirpur Thana	2017-08-30	Susceptible	31	Susceptible	28	Susceptible	29	Susceptible	36	Susceptible	20	Intermediate	28
29955_4#143	ERR4303873	Bangladesh	1	4.3.1.1	blaTEM-1,catA1,dfrA7,sul1,sul2	gyrA-S83F	-	IncFIB(pHCM2)	53	Male	Years	Laboratory Network	Dhaka	Mohammadpur Thana	2018-06-02	Resistant	0	Resistant	0	Resistant	0	Susceptible	33	Susceptible	15	Intermediate	25
29955_4#145	ERR4303875	Bangladesh	2	2.0.1	-	gyrA-S83F	-	-	8	Female	Years	Hospital Laboratory	Dhaka	Mohammadpur Thana	2017-09-19	Susceptible	28	Susceptible	24	Susceptible	22	Susceptible	31	Susceptible	17	Intermediate	26
29955_4#146	ERR4303876	Bangladesh	2	3.2.2	-	gyrA-S83F	-	-	23	Male	Months	Inpatient	50	7900	2017-09-04	Susceptible	28	Susceptible	30	Susceptible	30	Susceptible	38	Susceptible	20	Intermediate	28
29955_4#147	ERR4303877	Bangladesh	2	3.3.2	-	gyrA-S83Y	-	-	10	Female	Years	Laboratory Network	Dhaka	Hazaribag Thana	2018-05-29	Susceptible	30	Susceptible	26	Susceptible	31	Susceptible	34	Susceptible	16	Intermediate	25
29955_4#149	ERR4303879	Bangladesh	2	3.3.2.Bd2	-	gyrA-D87N	-	IncFIB(pHCM2)	7	Male	Years	Hospital Laboratory	Dhaka	400	2017-09-19	Susceptible	26	Susceptible	26	Susceptible	28	Susceptible	36	Susceptible	17	Intermediate	27
29955_4#150	ERR4303880	Bangladesh	1	4.3.1.1	blaTEM-1,catA1,dfrA7,sul1,sul2	gyrA-S83F	-	IncFIB(pHCM2)	2	Female	Years	Inpatient	Dhaka	Sher-E-Bangla Nagar Thana	2017-04-25	Resistant	0	Resistant	0	Resistant	0	Susceptible	34	Susceptible	16	Intermediate	27
29955_4#151	ERR4303881	Bangladesh	1	4.3.1.1	catA1,dfrA7,sul1	gyrA-S83F	-	IncFIB(pHCM2)	25	Male	Years	Laboratory Network	Dhaka	3899	2018-04-30	Susceptible	30	Resistant	0	Resistant	0	Susceptible	35	Susceptible	17	Intermediate	27
29955_4#153	ERR4303883	Bangladesh	2209	2.3.3	-	-	-	-	13	Female	Years	Outpatient	Dhaka	Tejgaon Thana	2017-09-20	Susceptible	28	Susceptible	26	Susceptible	27	Susceptible	34	Susceptible	18	Intermediate	28
29955_4#154	ERR4303884	Bangladesh	1	4.3.1.1	-	gyrA-S83F	-	IncFIB(pHCM2)	5	Male	Years	Inpatient	Dhaka	Mohammadpur Thana	2017-04-24	Susceptible	28	Susceptible	24	Susceptible	32	Susceptible	32	Susceptible	16	Intermediate	25
29955_4#155	ERR4303885	Bangladesh	1	4.3.1.1	blaTEM-1,catA1,dfrA7,sul1,sul2	gyrA-S83F	-	IncFIB(pHCM2)	17	Male	Years	Laboratory Network	Dhaka	Mohammadpur Thana	2018-04-30	Resistant	0	Resistant	0	Resistant	0	Susceptible	34	Susceptible	15	Intermediate	26
29955_4#157	ERR4303887	Bangladesh	2	3.1.2	-	gyrA-D87N	-	-	9	Female	Years	Inpatient	Dhaka	Darussalam Thana	2017-09-09	Susceptible	28	Susceptible	27	Susceptible	25	Susceptible	29	Susceptible	17	Resistant	20
29955_4#158	ERR4303888	Bangladesh	2	3.2.2	-	gyrA-S83F	-	IncX1	9	Female	Years	Inpatient	Dhaka	Mirpur Thana	2017-05-02	Susceptible	28	Susceptible	25	Susceptible	32	Susceptible	32	Susceptible	17	Intermediate	26
29955_4#159	ERR4303889	Bangladesh	1	4.3.1.3	blaTEM-1,qnrS,sul2,tetA	gyrA-S83Y	-	IncFIB(K)	14	Female	Years	Laboratory Network	Dhaka	Pallabi Thana	2018-05-19	Resistant	0	Susceptible	29	Susceptible	32	Susceptible	35	Susceptible	17	Resistant	18
29955_4#161	ERR4303891	Bangladesh	2	3.2.2	-	gyrA-S83F	-	-	4	Male	Years	Hospital Laboratory	Dhaka	Mirpur Thana	2017-08-20	Susceptible	26	Susceptible	30	Susceptible	26	Susceptible	30	Susceptible	14	Intermediate	27
29955_4#162	ERR4303892	Bangladesh	1	4.3.1.1	blaTEM-1,catA1,dfrA7,sul1,sul2	gyrA-S83F	-	IncFIB(pHCM2)	6	Female	Years	Inpatient	Dhaka	7200	2017-05-03	Resistant	0	Resistant	0	Resistant	0	Susceptible	33	Susceptible	16	Intermediate	24
29955_4#165	ERR5192585	Bangladesh	1	4.3.1.1	blaTEM-1,catA1,dfrA7,sul1,sul2	gyrA-S83F	acrB-R717Q	IncFIB(pHCM2)	8	Female	Years	Outpatient	Dhaka	Mirpur Thana	2017-09-20	Resistant	0	Resistant	0	Resistant	0	Susceptible	32	Susceptible	15	Intermediate	25
29955_4#167	ERR4303896	Bangladesh	1	4.3.1.1	blaTEM-1,catA1,dfrA7,sul1,sul2	gyrA-S83F	-	IncFIB(pHCM2)	24	Male	Years	Laboratory Network	Dhaka	Mohammadpur Thana	2018-05-15	Resistant	0	Resistant	0	Resistant	0	Susceptible	29	Susceptible	14	Intermediate	25
29955_4#169	ERR4303898	Bangladesh	2	2	-	-	-	-	7	Female	Years	Inpatient	Dhaka	7200	2017-08-06	Susceptible	28	Susceptible	26	Susceptible	26	Susceptible	30	Susceptible	16	Intermediate	26
29955_4#17	ERR4303747	Bangladesh	2	2.0.1	-	gyrA-S83F	-	-	7	Female	Years	Inpatient	Dhaka	Mirpur Thana	2017-04-20	Susceptible	33	Susceptible	31	Susceptible	32	Susceptible	37	Susceptible	18	Intermediate	29
29955_4#170	ERR4303899	Bangladesh	1	4.3.1.1	blaTEM-1,catA1,dfrA7,sul1,sul2	gyrA-S83F	-	-	6	Male	Years	Outpatient	Dhaka	Mirpur Thana	2016-11-08	Resistant	0	Resistant	0	Resistant	0	Susceptible	25	Susceptible	16	Intermediate	25
29955_4#171	ERR4303900	Bangladesh	2209	2.3.3	-	gyrA-S83F	-	-	7	Female	Years	Laboratory Network	Dhaka	2900	2018-05-15	Susceptible	28	Susceptible	26	Susceptible	30	Susceptible	30	Susceptible	14	Intermediate	24
29955_4#173	ERR4303902	Bangladesh	2	3.2.2	-	gyrA-S83F	acrB-R717Q	-	2	Male	Years	Inpatient	Dhaka	Mirpur Thana	2017-09-05	Susceptible	30	Susceptible	30	Susceptible	28	Susceptible	36	Susceptible	14	Intermediate	28
29955_4#174	ERR4303903	Bangladesh	2	3.3.2.Bd1	-	gyrA-S83F	-	-	9	Male	Years	Hospital Laboratory	Dhaka	Sher-E-Bangla Nagar Thana	2016-11-27	Susceptible	30	Susceptible	28	Susceptible	30	Susceptible	36	Susceptible	17	Intermediate	26
29955_4#175	ERR4303904	Bangladesh	1	4.3.1.1	-	gyrA-S83F	-	IncFIB(pHCM2)	21	Male	Years	Laboratory Network	Dhaka	Mohammadpur Thana	2018-05-17	Susceptible	27	Susceptible	25	Susceptible	30	Susceptible	30	Susceptible	14	Intermediate	23
29955_4#177	ERR4303906	Bangladesh	1	4.3.1.1	-	gyrA-S83F	-	IncFIB(pHCM2)	3	Female	Years	Inpatient	Dhaka	Mohammadpur Thana	2017-09-18	Susceptible	30	Susceptible	28	Susceptible	32	Susceptible	38	Susceptible	30	Intermediate	28
29955_4#178	ERR4303907	Bangladesh	2	3.3.2.Bd1	-	gyrA-S83F	-	-	13	Male	Years	Hospital Laboratory	86	9999	2016-11-29	Susceptible	30	Susceptible	26	Susceptible	30	Susceptible	36	Susceptible	18	Intermediate	28
29955_4#179	ERR4303908	Bangladesh	2209	2.3.3	-	gyrA-S83F	-	-	9	Male	Years	Laboratory Network	Dhaka	Adabor Thana	2018-04-25	Susceptible	28	Susceptible	25	Susceptible	30	Susceptible	30	Susceptible	15	Intermediate	26
29955_4#18	ERR4303748	Bangladesh	1	4.3.1.1	blaTEM-1,catA1,dfrA7,sul1,sul2	gyrA-S83F	-	IncFIB(pHCM2)	28	Male	Years	Laboratory Network	Dhaka	Mohammadpur Thana	2018-06-10	Resistant	0	Resistant	0	Resistant	0	Susceptible	31	Susceptible	14	Intermediate	24
29955_4#182	ERR4303911	Bangladesh	1	4.3.1.1	blaTEM-1,catA1,dfrA7,sul1,sul2	gyrA-S83F	-	IncFIB(pHCM2)	12	Male	Years	Outpatient	Dhaka	Shana AliThana	2017-10-03	Resistant	0	Resistant	0	Resistant	0	Susceptible	31	Susceptible	15	Intermediate	25
29955_4#183	ERR4303912	Bangladesh	1	4.3.1.1	-	gyrA-S83F	-	IncFIB(pHCM2)	3	Male	Years	Hospital Laboratory	54	4000	2017-03-25	Susceptible	32	Susceptible	26	Susceptible	36	Susceptible	36	Susceptible	16	Intermediate	26
29955_4#184	ERR4303913	Bangladesh	2209	2.3.3	-	-	-	-	16	Male	Years	Laboratory Network	Dhaka	Pallabi Thana	2018-05-08	Susceptible	30	Susceptible	29	Susceptible	35	Susceptible	34	Susceptible	19	Intermediate	30
29955_4#186	ERR4303915	Bangladesh	2209	2.3.3	-	-	-	-	6	Female	Years	Hospital Laboratory	Dhaka	Mirpur Thana	2017-09-12	Susceptible	30	Susceptible	26	Susceptible	26	Susceptible	34	Susceptible	18	Intermediate	30
29955_4#187	ERR4303916	Bangladesh	1	4.3.1.1	-	gyrA-S83F	-	IncFIB(pHCM2)	4	Female	Years	Outpatient	Dhaka	Mohammadpur Thana	2017-04-01	Susceptible	28	Susceptible	26	Susceptible	36	Susceptible	36	Susceptible	17	Intermediate	26
29955_4#188	ERR4303917	Bangladesh	2	2.0.1	-	gyrA-S83F	-	-	46	Female	Years	Laboratory Network	Dhaka	Mohammadpur Thana	2018-05-10	Susceptible	31	Susceptible	27	Susceptible	33	Susceptible	33	Susceptible	17	Intermediate	27
29955_4#190	ERR4303919	Bangladesh	2	3.2.2	-	gyrA-S83F	-	IncX1	9	Male	Years	Outpatient	Dhaka	Mirpur Thana	2017-09-03	Susceptible	29	Susceptible	30	Susceptible	28	Susceptible	34	Susceptible	22	Intermediate	26
29955_4#191	ERR4303920	Bangladesh	2	3.3.2.Bd1	-	gyrA-S83F	-	-	10	Male	Years	Outpatient	Dhaka	Mohammadpur Thana	2017-04-15	Susceptible	28	Susceptible	22	Susceptible	31	Susceptible	32	Susceptible	14	Intermediate	26
29955_4#192	ERR4303921	Bangladesh	2	2.0.1	-	gyrA-S83F	-	-	10	Male	Years	Laboratory Network	Dhaka	Mohammadpur Thana	2018-05-06	Susceptible	19	Susceptible	28	Susceptible	32	Susceptible	34	Susceptible	19	Intermediate	28
29955_4#194	ERR4303923	Bangladesh	2	2.0.1	-	gyrA-S83F	-	-	2	Male	Years	Inpatient	Dhaka	Pallabi Thana	2017-07-17	Susceptible	28	Susceptible	28	Susceptible	34	Susceptible	34	Susceptible	16	Intermediate	26
29955_4#195	ERR4303924	Bangladesh	2	3.2.2	-	gyrA-S83F	-	-	4	Male	Years	Outpatient	Dhaka	Mohammadpur Thana	2017-04-25	Susceptible	28	Susceptible	30	Susceptible	33	Susceptible	35	Susceptible	17	Intermediate	26
29955_4#196	ERR4303925	Bangladesh	1	4.3.1.1	blaTEM-1,catA1,dfrA7,sul1,sul2	gyrA-S83F	-	IncFIB(pHCM2)	32	Female	Years	Laboratory Network	Dhaka	Mohammadpur Thana	2018-05-06	Resistant	0	Resistant	0	Resistant	0	Susceptible	33	Susceptible	16	Intermediate	25
29955_4#198	ERR4303927	Bangladesh	2	2	-	-	-	-	11	Male	Years	Inpatient	Dhaka	Shana AliThana	2017-07-22	Susceptible	28	Susceptible	30	Susceptible	30	Susceptible	32	Susceptible	16	Intermediate	30
29955_4#199	ERR4303928	Bangladesh	1	4.3.1.1	blaTEM-1,catA1,dfrA7,sul1,sul2	gyrA-S83F	-	IncFIB(pHCM2)	6	Male	Years	Hospital Laboratory	Dhaka	Sher-E-Bangla Nagar Thana	2017-05-03	Resistant	0	Resistant	0	Resistant	0	Susceptible	32	Susceptible	16	Intermediate	26
29955_4#200	ERR4303929	Bangladesh	1	4.3.1.1	blaTEM-1,catA1,dfrA7,sul1,sul2	gyrA-S83F	-	IncFIB(pHCM2)	3	Male	Years	Laboratory Network	Dhaka	Adabor Thana	2018-05-10	Resistant	0	Resistant	0	Resistant	0	Susceptible	32	Susceptible	16	Intermediate	26
29955_4#202	ERR4303931	Bangladesh	2209	2.3.3	-	gyrA-S83F	-	-	2	Male	Years	Inpatient	Dhaka	Pallabi Thana	2017-08-09	Susceptible	30	Susceptible	28	Susceptible	25	Susceptible	30	Susceptible	18	Intermediate	26
29955_4#203	ERR4303932	Bangladesh	2	3.2.2	-	gyrA-S83F	-	-	3	Female	Years	Hospital Laboratory	Dhaka	Mohammadpur Thana	2017-04-26	Susceptible	28	Susceptible	26	Susceptible	32	Susceptible	32	Susceptible	18	Intermediate	28
29955_4#206	ERR4303935	Bangladesh	1	4.3.1.1	-	gyrA-S83F	-	IncFIB(pHCM2)	2	Female	Years	Inpatient	Dhaka	Darussalam Thana	2017-07-11	Susceptible	28	Susceptible	30	Susceptible	34	Susceptible	30	Susceptible	15	Intermediate	26
29955_4#207	ERR4303936	Bangladesh	1	4.3.1.1	-	gyrA-S83F	-	IncFIB(pHCM2)	3	Male	Years	Inpatient	Dhaka	3200	2017-05-11	Susceptible	27	Susceptible	23	Susceptible	30	Susceptible	33	Susceptible	16	Intermediate	26
29955_4#208	ERR4303937	Bangladesh	2	2.1.7	-	gyrA-S83F	-	-	23	Female	Years	Laboratory Network	Dhaka	1600	2018-05-06	Susceptible	30	Susceptible	27	Susceptible	33	Susceptible	35	Susceptible	18	Intermediate	28
29955_4#21	ERR4303751	Bangladesh	2	3.2.2	-	gyrA-S83F	-	-	16	Male	Months	Inpatient	Dhaka	Cantonment Thana	2017-04-23	Susceptible	32	Susceptible	30	Susceptible	36	Susceptible	30	Susceptible	18	Intermediate	26
29955_4#211	ERR4303940	Bangladesh	2	3.2.2	-	gyrA-S83F	-	-	3	Female	Years	Inpatient	Dhaka	Mirpur Thana	2017-07-04	Susceptible	30	Susceptible	30	Susceptible	34	Susceptible	32	Susceptible	16	Intermediate	24
29955_4#212	ERR4303941	Bangladesh	1	4.3.1.1	blaTEM-1,catA1,dfrA7,sul1,sul2	gyrA-S83F	-	IncFIB(pHCM2)	4	Male	Years	Hospital Laboratory	Dhaka	Sher-E-Bangla Nagar Thana	2017-05-06	Resistant	0	Resistant	0	Resistant	0	Susceptible	31	Susceptible	15	Intermediate	23
29955_4#213	ERR4303942	Bangladesh	1	4.3.1.3	blaTEM-1,qnrS,sul2,tetA	gyrA-S83Y	-	IncFIB(K)	24	Male	Years	Laboratory Network	Dhaka	Kafrul Thana	2018-05-19	Resistant	0	Susceptible	26	Susceptible	30	Susceptible	34	Susceptible	16	Resistant	18
29955_4#215	ERR4303944	Bangladesh	2	3.2.2	-	gyrA-S83F	-	-	2	Male	Years	Hospital Laboratory	Dhaka	Mirpur Thana	2017-07-08	Susceptible	30	Susceptible	28	Susceptible	34	Susceptible	34	Susceptible	16	Intermediate	26
29955_4#216	ERR4303945	Bangladesh	1	4.3.1.1	-	gyrA-S83F	-	IncFIB(pHCM2)	7	Male	Years	Outpatient	Dhaka	Mohammadpur Thana	2017-05-02	Susceptible	26	Susceptible	25	Susceptible	30	Susceptible	31	Susceptible	16	Intermediate	24
29955_4#219	ERR4303948	Bangladesh	2	3.2.2	-	gyrA-S83F	-	-	4	Female	Years	Outpatient	Dhaka	Mirpur Thana	2017-07-08	Susceptible	28	Susceptible	30	Susceptible	32	Susceptible	32	Susceptible	14	Intermediate	25
29955_4#22	ERR4303752	Bangladesh	1	4.3.1.1	blaTEM-1,catA1,dfrA7,sul1,sul2	gyrA-S83F	-	IncFIB(pHCM2)	28	Male	Years	Laboratory Network	Dhaka	Mohammadpur Thana	2018-06-14	Resistant	0	Resistant	0	Resistant	0	Susceptible	30	Susceptible	15	Intermediate	25
29955_4#220	ERR4303949	Bangladesh	2209	2.3.3	-	-	-	-	3	Female	Years	Outpatient	Dhaka	Mirpur Thana	2017-04-11	Susceptible	29	Susceptible	29	Susceptible	33	Susceptible	33	Susceptible	17	Intermediate	26
29955_4#221	ERR4303950	Bangladesh	2209	2.3.3	-	gyrA-S83F	-	-	3	Female	Years	Laboratory Network	Dhaka	Pallabi Thana	2018-04-02	Susceptible	29	Susceptible	27	Susceptible	33	Susceptible	31	Susceptible	17	Intermediate	27
29955_4#223	ERR4303952	Bangladesh	2209	2.3.3	-	-	-	-	3	Male	Years	Hospital Laboratory	Dhaka	Mirpur Thana	2017-07-08	Susceptible	30	Susceptible	26	Susceptible	34	Susceptible	34	Susceptible	18	Intermediate	26
29955_4#224	ERR4303953	Bangladesh	2209	2.3.3	-	-	-	-	19	Male	Months	Outpatient	Dhaka	Mirpur Thana	2017-04-10	Susceptible	28	Susceptible	27	Susceptible	28	Susceptible	32	Susceptible	14	Intermediate	26
29955_4#225	ERR4303954	Bangladesh	2209	2.3.3	-	-	-	-	23	Female	Months	Laboratory Network	Dhaka	Mirpur Thana	2018-04-01	Susceptible	29	Susceptible	27	Susceptible	24	Susceptible	32	Susceptible	17	Intermediate	27
29955_4#227	ERR4303956	Bangladesh	1	4.3.1.1	blaTEM-1,catA1,sul2	gyrA-S83F	-	-	8	Male	Years	Hospital Laboratory	Dhaka	Pallabi Thana	2017-07-03	Resistant	0	Resistant	0	Susceptible	30	Susceptible	34	Susceptible	16	Intermediate	24
29955_4#228	ERR4303957	Bangladesh	2	3.2.2	-	gyrA-S83F	-	IncX1	9	Male	Years	Hospital Laboratory	Dhaka	Mirpur Thana	2017-03-30	Susceptible	32	Susceptible	30	Susceptible	36	Susceptible	34	Susceptible	20	Intermediate	28
29955_4#229	ERR4303958	Bangladesh	2	3.3.2.Bd1	-	gyrA-S83F	-	IncHI2	18	Male	Years	Laboratory Network	Dhaka	Mohammadpur Thana	2018-04-07	Susceptible	30	Susceptible	25	Susceptible	32	Susceptible	32	Susceptible	16	Intermediate	28
29955_4#231	ERR4303960	Bangladesh	2209	2.3.3	-	gyrA-S83F	-	-	5	Male	Years	Outpatient	Dhaka	Mirpur Thana	2017-07-05	Susceptible	28	Susceptible	28	Susceptible	36	Susceptible	32	Susceptible	18	Intermediate	26
29955_4#232	ERR4303961	Bangladesh	2209	2.3.3	-	-	-	-	6	Male	Years	Hospital Laboratory	Dhaka	Mirpur Thana	2017-03-18	Susceptible	29	Susceptible	30	Susceptible	34	Susceptible	34	Susceptible	16	Intermediate	26
29955_4#233	ERR4303962	Bangladesh	2	3.2.2	-	gyrA-S83F	-	-	21	Male	Years	Laboratory Network	Dhaka	Pallabi Thana	2018-04-03	Susceptible	30	Susceptible	27	Susceptible	31	Susceptible	33	Susceptible	17	Intermediate	26
29955_4#235	ERR4303964	Bangladesh	2	3.2.2	-	gyrA-S83F	-	IncX1	3	Male	Years	Inpatient	Dhaka	Mirpur Thana	2017-07-05	Susceptible	29	Susceptible	28	Susceptible	32	Susceptible	33	Susceptible	15	Intermediate	27
29955_4#236	ERR4303965	Bangladesh	2	3.3.2.Bd1	-	gyrA-S83F	-	-	5	Male	Years	Outpatient	Dhaka	Sher-E-Bangla Nagar Thana	2016-11-10	Susceptible	26	Susceptible	22	Susceptible	28	Susceptible	26	Susceptible	18	Intermediate	25
29955_4#237	ERR4303966	Bangladesh	1	4.3.1.1	blaTEM-1,catA1,dfrA7,sul1,sul2	gyrA-S83F	-	IncFIB(pHCM2)	13	Male	Years	Laboratory Network	Dhaka	Shana AliThana	2018-04-15	Resistant	0	Resistant	0	Resistant	0	Susceptible	33	Susceptible	16	Intermediate	25
29955_4#239	ERR4303968	Bangladesh	2209	2.3.3	-	-	-	-	8	Female	Years	Outpatient	Dhaka	Kafrul Thana	2017-08-29	Susceptible	30	Susceptible	30	Susceptible	30	Susceptible	34	Susceptible	20	Susceptible	34
29955_4#240	ERR4303969	Bangladesh	2209	2.3.3	-	gyrA-S83F	-	-	11	Male	Years	Outpatient	Dhaka	Adabor Thana	2016-11-13	Susceptible	24	Susceptible	27	Susceptible	28	Susceptible	31	Susceptible	16	Intermediate	28
29955_4#241	ERR4303970	Bangladesh	1	4.3.1.1	-	gyrA-S83F	-	IncFIB(pHCM2)	4	Female	Years	Laboratory Network	Dhaka	Kafrul Thana	2018-04-16	Susceptible	27	Susceptible	26	Susceptible	34	Susceptible	33	Susceptible	16	Intermediate	25
29955_4#243	ERR4303972	Bangladesh	1	4.3.1.3	blaTEM-1,qnrS,sul2,tetA	gyrA-S83Y	-	IncFIB(K)	5	Female	Years	Outpatient	Dhaka	Mohammadpur Thana	2017-07-25	Resistant	0	Susceptible	26	Susceptible	26	Susceptible	36	Susceptible	15	Resistant	16
29955_4#244	ERR4303973	Bangladesh	2209	2.3.3	-	gyrA-S83F	-	-	31	Female	Years	Hospital Laboratory	Dhaka	Mohammadpur Thana	2016-11-17	Susceptible	24	Susceptible	25	Susceptible	30	Susceptible	33	Susceptible	17	Intermediate	25
29955_4#245	ERR4303974	Bangladesh	2209	2.3.3	-	gyrA-S83F	-	-	18	Female	Years	Laboratory Network	Dhaka	Mohammadpur Thana	2018-03-04	Susceptible	30	Susceptible	26	Susceptible	32	Susceptible	34	Susceptible	17	Intermediate	26
29955_4#247	ERR4303976	Bangladesh	1	4.3.1.1	blaTEM-1,catA1,dfrA7,sul1,sul2	gyrA-S83F	-	IncFIB(pHCM2)	4	Male	Years	Inpatient	Dhaka	2600	2017-09-05	Resistant	0	Resistant	0	Resistant	0	Susceptible	36	Susceptible	20	Intermediate	29
29955_4#248	ERR4303977	Bangladesh	2209	2.3.3	-	-	-	-	5	Female	Years	Outpatient	Dhaka	Mirpur Thana	2016-11-14	Susceptible	28	Susceptible	26	Susceptible	28	Susceptible	32	Susceptible	17	Intermediate	28
29955_4#25	ERR4303755	Bangladesh	2209	2.3.3	-	-	-	-	11	Male	Years	Inpatient	Dhaka	Mirpur Thana	2017-04-08	Susceptible	30	Susceptible	28	Susceptible	26	Susceptible	32	Susceptible	20	Intermediate	30
29955_4#251	ERR4303980	Bangladesh	1	4.3.1.1	blaTEM-1,catA1,dfrA7,sul1,sul2	gyrA-S83F	-	-	14	Male	Months	Outpatient	Dhaka	Shana AliThana	2017-09-05	Resistant	0	Resistant	0	Resistant	0	Susceptible	32	Susceptible	17	Intermediate	24
29955_4#252	ERR4303981	Bangladesh	2	3.2.2	-	gyrA-S83F	-	IncX1	4	Female	Years	Outpatient	Dhaka	Mohammadpur Thana	2016-11-19	Susceptible	28	Susceptible	26	Susceptible	34	Susceptible	32	Susceptible	18	Intermediate	27
29955_4#253	ERR4303982	Bangladesh	1	4.3.1.3	blaTEM-1,qnrS,sul2,tetA	gyrA-S83Y	-	IncFIB(K)	30	Female	Years	Laboratory Network	13	4500	2018-03-10	Resistant	0	Susceptible	25	Susceptible	29	Susceptible	35	Susceptible	16	Resistant	16
29955_4#255	ERR4303984	Bangladesh	2	3.2.2	-	gyrA-S83F	-	-	5	Female	Years	Outpatient	Dhaka	Mirpur Thana	2017-08-07	Susceptible	26	Susceptible	24	Susceptible	25	Susceptible	24	Susceptible	14	Intermediate	24
29955_4#256	ERR4303985	Bangladesh	1	4.3.1.1	blaTEM-1,catA1,dfrA7,sul1,sul2	gyrA-S83F	-	-	4	Male	Years	Outpatient	Dhaka	Mohammadpur Thana	2016-11-19	Resistant	0	Resistant	0	Resistant	0	Susceptible	34	Susceptible	20	Intermediate	27
29955_4#257	ERR4303986	Bangladesh	1	4.3.1.1	blaTEM-1,catA1,dfrA7,sul1,sul2	gyrA-S83F	-	IncFIB(pHCM2)	23	Male	Years	Laboratory Network	Dhaka	Mohammadpur Thana	2018-03-10	Resistant	0	Resistant	0	Resistant	0	Susceptible	33	Susceptible	15	Intermediate	25
29955_4#259	ERR4303988	Bangladesh	1	4.3.1.1	-	gyrA-S83F	-	IncFIB(pHCM2)	3	Male	Years	Outpatient	Dhaka	Mirpur Thana	2017-08-27	Susceptible	27	Susceptible	25	Susceptible	24	Susceptible	34	Susceptible	17	Intermediate	26
29955_4#26	ERR4303756	Bangladesh	2	3.2.2	-	gyrA-S83F	-	-	19	Female	Years	Laboratory Network	Dhaka	Mirpur Thana	2018-06-14	Susceptible	29	Susceptible	27	Susceptible	34	Susceptible	31	Susceptible	15	Intermediate	26
29955_4#261	ERR4303990	Bangladesh	1	4.3.1.1	blaTEM-1,catA1,dfrA7,sul1,sul2	gyrA-S83F	-	IncFIB(pHCM2)	4	Female	Years	Laboratory Network	Dhaka	Mohammadpur Thana	2018-03-13	Resistant	0	Resistant	0	Resistant	0	Susceptible	32	Susceptible	14	Intermediate	25
29955_4#263	ERR4303992	Bangladesh	2	3.3.2	-	gyrA-S83F	-	-	6	Male	Years	Inpatient	Dhaka	Adabor Thana	2017-08-31	Susceptible	32	Susceptible	28	Susceptible	22	Susceptible	36	Susceptible	20	Intermediate	28
29955_4#264	ERR4303993	Bangladesh	2	3.2.2	-	gyrA-S83F	-	IncX1	3	Male	Years	Outpatient	Dhaka	Mirpur Thana	2016-11-28	Susceptible	30	Susceptible	28	Susceptible	30	Susceptible	34	Susceptible	17	Intermediate	28
29955_4#265	ERR4303994	Bangladesh	1	4.3.1.1	-	gyrA-S83F	-	-	51	Female	Years	Laboratory Network	Dhaka	Mirpur Thana	2018-03-14	Susceptible	30	Susceptible	27	Susceptible	32	Susceptible	34	Susceptible	16	Intermediate	26
29955_4#267	ERR4303996	Bangladesh	2	2.0.1	-	gyrA-S83F	-	-	8	Male	Years	Outpatient	Dhaka	Mirpur Thana	2017-08-19	Susceptible	30	Susceptible	23	Susceptible	26	Susceptible	34	Susceptible	16	Intermediate	28
29955_4#268	ERR4303997	Bangladesh	2	3.3.2.Bd1	-	gyrA-S83F	-	-	4	Female	Years	Outpatient	Dhaka	Mohammadpur Thana	2016-12-03	Susceptible	30	Susceptible	26	Susceptible	30	Susceptible	30	Susceptible	19	Intermediate	28
29955_4#269	ERR4303998	Bangladesh	1	4.3.1.3	-	gyrA-S83Y	-	-	9	Male	Years	Laboratory Network	Dhaka	900	2018-03-18	Susceptible	30	Susceptible	29	Susceptible	33	Susceptible	34	Susceptible	18	Intermediate	26
29955_4#271	ERR4304000	Bangladesh	2	3.3.2.Bd1	-	gyrA-S83F	-	-	8	Female	Years	Outpatient	Dhaka	Mohammadpur Thana	2017-08-26	Susceptible	34	Susceptible	28	Susceptible	28	Susceptible	34	Susceptible	18	Intermediate	28
29955_4#272	ERR4304001	Bangladesh	2	3.2.2	-	gyrA-S83F	-	-	4	Male	Years	Hospital Laboratory	Dhaka	Sher-E-Bangla Nagar Thana	2016-12-07	Susceptible	30	Susceptible	26	Susceptible	30	Susceptible	34	Susceptible	19	Intermediate	28
29955_4#273	ERR4304002	Bangladesh	1	4.3.1.1	blaTEM-1,catA1,dfrA7,sul1,sul2	gyrA-S83F	-	IncFIB(pHCM2)	35	Male	Years	Laboratory Network	Dhaka	Mohammadpur Thana	2018-03-18	Resistant	0	Resistant	0	Resistant	0	Susceptible	33	Susceptible	15	Intermediate	25
29955_4#275	ERR4304004	Bangladesh	2	2.0.1	-	gyrA-S83F	-	-	4	Female	Years	Outpatient	Dhaka	Mirpur Thana	2017-08-07	Susceptible	30	Susceptible	30	Susceptible	30	Susceptible	34	Susceptible	18	Intermediate	28
29955_4#276	ERR4304005	Bangladesh	1	4.3.1.1	blaTEM-1,catA1,dfrA7,sul1,sul2	gyrA-S83F	-	IncFIB(pHCM2)	6	Female	Years	Outpatient	Dhaka	Mohammadpur Thana	2016-12-05	Resistant	0	Resistant	0	Resistant	0	Susceptible	32	Susceptible	18	Intermediate	28
29955_4#277	ERR4304006	Bangladesh	2	3.2.2	-	gyrA-S83F	-	-	2	Female	Years	Laboratory Network	Dhaka	Pallabi Thana	2018-03-24	Susceptible	34	Susceptible	28	Susceptible	35	Susceptible	37	Susceptible	17	Intermediate	28
29955_4#279	ERR4304008	Bangladesh	1	4.3.1.1	blaTEM-1,catA1,dfrA7,sul1,sul2	gyrA-S83F	-	IncFIB(pHCM2)	9	Male	Years	Hospital Laboratory	Dhaka	Pallabi Thana	2017-08-06	Resistant	0	Resistant	0	Resistant	0	Susceptible	32	Susceptible	18	Intermediate	25
29955_4#280	ERR4304009	Bangladesh	2209	2.3.3	-	-	-	-	2	Female	Years	Hospital Laboratory	81	4066	2016-12-12	Susceptible	30	Susceptible	28	Susceptible	34	Susceptible	38	Susceptible	20	Intermediate	29
29955_4#281	ERR4304010	Bangladesh	1	4.3.1.1	blaTEM-1,catA1,dfrA7,sul1,sul2	gyrA-S83F	-	-	28	Male	Years	Laboratory Network	Dhaka	Shana AliThana	2018-03-27	Resistant	0	Resistant	0	Resistant	0	Susceptible	35	Susceptible	16	Intermediate	26
29955_4#283	ERR4304012	Bangladesh	1	4.3.1.1	catA1,dfrA7,sul1	gyrA-S83F	-	-	3	Female	Years	Inpatient	Dhaka	Kafrul Thana	2017-08-07	Susceptible	28	Resistant	0	Resistant	0	Susceptible	34	Susceptible	17	Intermediate	25
29955_4#284	ERR4304013	Bangladesh	2209	2.3.3	-	-	-	-	7	Female	Years	Hospital Laboratory	Dhaka	Mohammadpur Thana	2016-12-12	Susceptible	28	Susceptible	28	Susceptible	34	Susceptible	32	Susceptible	20	Intermediate	28
29955_4#287	ERR4304016	Bangladesh	1	4.3.1.1	-	gyrA-S83F	-	IncFIB(pHCM2)	3	Male	Years	Hospital Laboratory	Dhaka	Darussalam Thana	2017-07-16	Susceptible	28	Susceptible	30	Susceptible	30	Susceptible	30	Susceptible	15	Intermediate	22
29955_4#288	ERR4304017	Bangladesh	2209	2.3.3	-	-	-	-	9	Female	Years	Outpatient	Dhaka	Sher-E-Bangla Nagar Thana	2016-12-21	Susceptible	31	Susceptible	24	Susceptible	36	Susceptible	34	Susceptible	21	Intermediate	26
29955_4#289	ERR4304018	Bangladesh	1	4.3.1.1	catA1,dfrA7,sul1	gyrA-S83F	-	-	16	Male	Years	Laboratory Network	Dhaka	9500	2018-04-01	Susceptible	30	Resistant	0	Resistant	0	Susceptible	32	Susceptible	15	Intermediate	29
29955_4#29	ERR4303759	Bangladesh	2	3.2.2	-	gyrA-S83F	-	IncX1	9	Female	Years	Outpatient	Dhaka	Mirpur Thana	2017-06-15	Susceptible	26	Susceptible	30	Susceptible	26	Susceptible	32	Susceptible	22	Intermediate	28
29955_4#291	ERR4304020	Bangladesh	2209	2.3.3	-	gyrA-S83F	-	-	11	Female	Years	Inpatient	Dhaka	Mirpur Thana	2017-08-16	Susceptible	30	Susceptible	28	Susceptible	28	Susceptible	34	Susceptible	20	Intermediate	26
29955_4#292	ERR4304021	Bangladesh	2209	2.3.3	-	gyrA-S83F	-	-	5	Male	Years	Outpatient	Dhaka	Adabor Thana	2016-12-27	Susceptible	30	Susceptible	30	Susceptible	34	Susceptible	34	Susceptible	17	Intermediate	28
29955_4#295	ERR4304024	Bangladesh	2	2.0.1	-	gyrA-S83F	-	-	3	Male	Years	Inpatient	Dhaka	4200	2017-08-24	Susceptible	32	Susceptible	28	Susceptible	26	Susceptible	36	Susceptible	20	Resistant	20
29955_4#296	ERR4304025	Bangladesh	2	3.2.2	-	gyrA-S83F	-	-	10	Female	Years	Outpatient	Dhaka	Adabor Thana	2017-01-02	Susceptible	32	Susceptible	28	Susceptible	34	Susceptible	34	Susceptible	17	Intermediate	28
29955_4#297	ERR4304026	Bangladesh	2209	2.3.3	-	gyrA-S83F	-	-	5	Male	Years	Outpatient	Dhaka	Mohammadpur Thana	2017-01-03	Susceptible	25	Susceptible	26	Susceptible	29	Susceptible	30	Susceptible	15	Intermediate	24
29955_4#298	ERR4304027	Bangladesh	1	4.3.1.1	-	gyrA-S83F	-	IncFIB(pHCM2)	2	Female	Years	Laboratory Network	Dhaka	Mohammadpur Thana	2018-01-23	Susceptible	27	Susceptible	25	Susceptible	32	Susceptible	31	Susceptible	14	Intermediate	25
29955_4#30	ERR4303760	Bangladesh	1	4.3.1.1	blaTEM-1,catA1,dfrA7,sul1,sul2	gyrA-S83F	-	-	5	Male	Years	Laboratory Network	Dhaka	Mohammadpur Thana	2018-06-26	Resistant	0	Resistant	0	Resistant	0	Susceptible	32	Susceptible	15	Intermediate	24
29955_4#300	ERR4304029	Bangladesh	2	3.3.2	-	gyrA-S83Y	-	-	2	Female	Years	Inpatient	Dhaka	900	2017-08-27	Susceptible	34	Susceptible	32	Susceptible	32	Susceptible	36	Susceptible	22	Intermediate	28
29955_4#301	ERR4304030	Bangladesh	2	3.2.2	-	gyrA-S83F	-	-	10	Male	Months	Outpatient	Dhaka	Sher-E-Bangla Nagar Thana	2017-01-08	Susceptible	32	Susceptible	30	Susceptible	34	Susceptible	34	Susceptible	17	Intermediate	28
29955_4#302	ERR4304031	Bangladesh	2	3.3.2	-	gyrA-S83Y	-	-	26	Female	Years	Laboratory Network	Dhaka	Adabor Thana	2018-01-30	Susceptible	30	Susceptible	28	Susceptible	33	Susceptible	34	Susceptible	18	Intermediate	27
29955_4#304	ERR4304033	Bangladesh	2	3.3.2.Bd1	-	gyrA-S83F	-	-	7	Female	Years	Outpatient	Dhaka	Mohammadpur Thana	2017-08-05	Susceptible	26	Susceptible	25	Susceptible	24	Susceptible	28	Susceptible	15	Intermediate	27
29955_4#305	ERR4304034	Bangladesh	2209	2.3.3	-	-	-	-	16	Male	Years	Laboratory Network	Dhaka	2900	2018-07-24	Susceptible	27	Susceptible	27	Susceptible	31	Susceptible	29	Susceptible	16	Intermediate	25
29955_4#306	ERR4304035	Bangladesh	2	2.0.1	-	gyrA-S83F	-	-	25	Male	Years	Laboratory Network	Dhaka	Pallabi Thana	2018-01-28	Susceptible	30	Susceptible	27	Susceptible	31	Susceptible	34	Susceptible	18	Intermediate	28
29955_4#308	ERR4304037	Bangladesh	1	4.3.1.1	blaTEM-1,catA1,dfrA7,sul1,sul2	gyrA-S83F	-	-	6	Female	Years	Outpatient	Dhaka	Pallabi Thana	2017-07-17	Resistant	0	Resistant	0	Resistant	0	Susceptible	35	Susceptible	15	Intermediate	25
29955_4#309	ERR4304038	Bangladesh	1	4.3.1.1	blaTEM-1,catA1,dfrA7,sul1,sul2	gyrA-S83F	-	IncFIB(pHCM2)	12	Male	Years	Laboratory Network	Dhaka	Mohammadpur Thana	2018-07-30	Resistant	0	Resistant	0	Resistant	0	Susceptible	30	Susceptible	14	Intermediate	24
29955_4#310	ERR4304039	Bangladesh	2	3.2.2	-	gyrA-S83F	-	-	18	Male	Years	Laboratory Network	Dhaka	Mirpur Thana	2018-01-29	Susceptible	29	Susceptible	27	Susceptible	33	Susceptible	33	Susceptible	17	Intermediate	28
29955_4#313	ERR4304042	Bangladesh	2	3.3.2.Bd2	-	gyrA-D87N	-	-	22	Male	Years	Laboratory Network	Dhaka	Mohammadpur Thana	2018-07-25	Susceptible	30	Susceptible	27	Susceptible	33	Susceptible	32	Susceptible	16	Intermediate	27
29955_4#314	ERR4304043	Bangladesh	2	3.3.2	-	gyrA-S83Y	-	-	22	Female	Years	Laboratory Network	Dhaka	Adabor Thana	2018-02-17	Susceptible	33	Susceptible	28	Susceptible	33	Susceptible	38	Susceptible	20	Intermediate	29
29955_4#316	ERR4304045	Bangladesh	2209	2.3.3	-	-	-	-	9	Male	Years	Hospital Laboratory	Dhaka	Tejgaon Thana	2017-07-18	Susceptible	28	Susceptible	24	Susceptible	30	Susceptible	33	Susceptible	16	Intermediate	25
29955_4#317	ERR4304046	Bangladesh	1	4.3.1.1	blaTEM-1,catA1,dfrA7,sul1,sul2	gyrA-S83F	-	IncFIB(pHCM2)	23	Female	Months	Laboratory Network	Dhaka	Mohammadpur Thana	2018-07-28	Resistant	0	Resistant	0	Resistant	0	Susceptible	29	Susceptible	15	Intermediate	25
29955_4#320	ERR4304049	Bangladesh	2	2.0.1	-	gyrA-S83F	-	-	6	Male	Years	Inpatient	67	5899	2017-07-22	Susceptible	32	Susceptible	30	Susceptible	34	Susceptible	38	Susceptible	18	Intermediate	30
29955_4#322	ERR4304051	Bangladesh	2209	2.3.3	-	gyrA-S83F	-	-	31	Male	Years	Laboratory Network	Dhaka	Mirpur Thana	2018-02-08	Susceptible	34	Susceptible	28	Susceptible	35	Susceptible	36	Susceptible	17	Intermediate	28
29955_4#324	ERR4304053	Bangladesh	1	4.3.1.1	blaTEM-1,catA1,dfrA7,sul1,sul2	gyrA-S83F	-	IncFIB(pHCM2)	2	Female	Years	Outpatient	Dhaka	Mohammadpur Thana	2017-07-13	Resistant	0	Resistant	0	Resistant	0	Susceptible	34	Susceptible	16	Intermediate	26
29955_4#326	ERR4304055	Bangladesh	2209	2.3.3	-	gyrA-S83F	-	-	19	Male	Years	Laboratory Network	Dhaka	Pallabi Thana	2018-02-13	Susceptible	34	Susceptible	28	Susceptible	35	Susceptible	34	Susceptible	18	Intermediate	28
29955_4#328	ERR4304057	Bangladesh	2	3.2.2	-	gyrA-S83F	-	IncX1	4	Male	Years	Outpatient	Dhaka	Mirpur Thana	2017-07-11	Susceptible	28	Susceptible	22	Susceptible	32	Susceptible	32	Susceptible	16	Intermediate	26
29955_4#329	ERR4304058	Bangladesh	1	4.3.1.1	blaTEM-1,catA1,dfrA7,sul1,sul2	gyrA-S83F	-	IncFIB(pHCM2)	17	Male	Years	Laboratory Network	Dhaka	Sher-E-Bangla Nagar Thana	2018-07-08	Resistant	0	Resistant	0	Resistant	0	Susceptible	32	Susceptible	14	Intermediate	24
29955_4#332	ERR4304061	Bangladesh	2	3.3.2.Bd1	-	gyrA-S83F	-	-	4	Male	Years	Outpatient	Dhaka	Adabor Thana	2017-07-11	Susceptible	28	Susceptible	21	Susceptible	26	Susceptible	32	Susceptible	14	Intermediate	26
29955_4#333	ERR4304062	Bangladesh	2	2.0.1	-	gyrA-S83F	-	-	13	Female	Years	Laboratory Network	Dhaka	Hazaribag Thana	2018-07-12	Susceptible	32	Susceptible	29	Susceptible	34	Susceptible	35	Susceptible	17	Intermediate	28
29955_4#334	ERR4304063	Bangladesh	2	2	-	-	-	-	42	Female	Years	Laboratory Network	Dhaka	Pallabi Thana	2018-02-12	Susceptible	34	Susceptible	29	Susceptible	38	Susceptible	35	Susceptible	18	Intermediate	29
29955_4#336	ERR4304065	Bangladesh	2209	2.3.3	-	-	-	-	3	Female	Years	Outpatient	Dhaka	Shana AliThana	2017-07-09	Susceptible	28	Susceptible	23	Susceptible	18	Susceptible	32	Susceptible	17	Intermediate	26
29955_4#337	ERR4304066	Bangladesh	1	4.3.1.1	blaTEM-1,catA1,dfrA7,sul1,sul2	gyrA-S83F	-	IncFIB(pHCM2)	22	Female	Years	Laboratory Network	Dhaka	Mohammadpur Thana	2018-07-09	Resistant	0	Resistant	0	Resistant	0	Susceptible	30	Susceptible	14	Intermediate	25
29955_4#34	ERR4303764	Bangladesh	2209	2.3.3	-	-	-	-	29	Female	Years	Laboratory Network	Dhaka	Pallabi Thana	2018-06-26	Susceptible	29	Susceptible	27	Susceptible	30	Susceptible	30	Susceptible	16	Intermediate	26
29955_4#340	ERR4304069	Bangladesh	1	4.3.1.3	blaTEM-1,qnrS,sul2,tetA	gyrA-S83Y	-	IncFIB(K)	2	Male	Years	Outpatient	Dhaka	Mohammadpur Thana	2017-08-05	Resistant	0	Susceptible	27	Susceptible	26	Susceptible	31	Susceptible	16	Intermediate	21
29955_4#341	ERR4304070	Bangladesh	1	4.3.1.3	-	gyrA-D87N	acrB-R717L	-	11	Male	Years	Laboratory Network	Dhaka	Mirpur Thana	2018-07-11	Susceptible	29	Susceptible	27	Susceptible	32	Susceptible	32	Resistant	11	Intermediate	26
29955_4#345	ERR4304074	Bangladesh	2	3.3.2.Bd1	-	gyrA-S83F	-	-	26	Female	Years	Laboratory Network	Dhaka	Mohammadpur Thana	2018-07-16	Susceptible	29	Susceptible	25	Susceptible	32	Susceptible	32	Susceptible	16	Intermediate	26
29955_4#348	ERR4304077	Bangladesh	2	3.3.2	-	gyrA-S83F	-	-	16	Female	Months	Outpatient	Dhaka	Adabor Thana	2017-07-31	Susceptible	28	Susceptible	26	Susceptible	21	Susceptible	33	Susceptible	16	Intermediate	27
29955_4#349	ERR4304078	Bangladesh	1	4.3.1.3	blaTEM-1,qnrS,sul2,tetA	gyrA-S83Y	-	IncFIB(K)	23	Male	Years	Laboratory Network	Dhaka	4200	2018-07-12	Resistant	0	Susceptible	24	Susceptible	26	Susceptible	29	Susceptible	13	Resistant	15
29955_4#350	ERR4304079	Bangladesh	1	4.3.1.3	blaTEM-1,qnrS,sul2,tetA	gyrA-S83Y	-	IncFIB(K)	20	Male	Years	Laboratory Network	Dhaka	Mirpur Thana	2018-02-25	Resistant	0	Susceptible	26	Susceptible	27	Susceptible	32	Susceptible	15	Resistant	16
29955_4#352	ERR4304081	Bangladesh	1	4.3.1.1	-	gyrA-S83F	-	IncFIB(pHCM2)	2	Male	Years	Inpatient	Dhaka	Adabor Thana	2017-08-05	Susceptible	24	Susceptible	23	Susceptible	26	Susceptible	31	Susceptible	17	Intermediate	24
29955_4#353	ERR4304082	Bangladesh	2	2.0.1	-	gyrA-S83F	-	-	19	Male	Years	Laboratory Network	12	400	2018-07-10	Susceptible	28	Susceptible	26	Susceptible	29	Susceptible	32	Susceptible	16	Intermediate	25
29955_4#354	ERR4304083	Bangladesh	2	3.2.2	-	gyrA-S83F	-	IncX1	20	Female	Years	Laboratory Network	Dhaka	3300	2017-12-21	Susceptible	29	Susceptible	30	Susceptible	32	Susceptible	33	Susceptible	18	Intermediate	29
29955_4#356	ERR4304085	Bangladesh	2	3.3.2.Bd1	-	gyrA-S83F	-	IncFIB(pHCM2)	3	Female	Years	Inpatient	Dhaka	Shana AliThana	2017-06-06	Susceptible	28	Susceptible	28	Susceptible	28	Susceptible	32	Susceptible	18	Intermediate	28
29955_4#357	ERR4304086	Bangladesh	2	3.3.2.Bd1	-	gyrA-S83F	-	IncFIB(pHCM2)	18	Female	Years	Laboratory Network	Dhaka	7500	2018-07-15	Susceptible	29	Resistant	0	Susceptible	32	Susceptible	32	Susceptible	16	Intermediate	26
29955_4#358	ERR4304087	Bangladesh	2	3.3.2	-	gyrA-S83F	-	-	32	Male	Years	Laboratory Network	Dhaka	Sher-E-Bangla Nagar Thana	2017-12-17	Susceptible	31	Susceptible	26	Susceptible	30	Susceptible	34	Susceptible	17	Intermediate	27
29955_4#360	ERR4304089	Bangladesh	2	3.1.2	-	gyrA-D87N	-	-	3	Male	Years	Hospital Laboratory	Dhaka	Pallabi Thana	2017-09-07	Susceptible	26	Susceptible	24	Susceptible	25	Susceptible	26	Susceptible	16	Intermediate	24
29955_4#362	ERR4304091	Bangladesh	2	2.0.1	-	gyrA-S83F	-	-	30	Male	Years	Laboratory Network	Dhaka	Tejgaon Thana	2017-12-20	Susceptible	30	Susceptible	26	Susceptible	30	Susceptible	34	Susceptible	18	Intermediate	28
29955_4#364	ERR4304093	Bangladesh	2	3.2.2	-	gyrA-S83F	-	-	3	Male	Years	Inpatient	Dhaka	Mirpur Thana	2017-05-02	Susceptible	30	Susceptible	28	Susceptible	32	Susceptible	34	Susceptible	16	Intermediate	28
29955_4#365	ERR4304094	Bangladesh	1	4.3.1	-	gyrA-S83Y	-	-	4	Male	Years	Laboratory Network	Dhaka	Adabor Thana	2018-07-28	Susceptible	29	Susceptible	27	Susceptible	30	Susceptible	31	Susceptible	15	Intermediate	26
29955_4#366	ERR4304095	Bangladesh	2	3.1.2	-	gyrA-D87N	-	-	3	Female	Years	Laboratory Network	Dhaka	Mohammadpur Thana	2018-01-03	Susceptible	30	Susceptible	28	Susceptible	33	Susceptible	35	Susceptible	20	Intermediate	30
29955_4#368	ERR4304097	Bangladesh	2	3.2.2	-	gyrA-S83F	-	-	3	Female	Years	Outpatient	Dhaka	Kafrul Thana	2017-05-02	Susceptible	31	Susceptible	28	Susceptible	35	Susceptible	36	Susceptible	18	Intermediate	30
29955_4#37	ERR4303767	Bangladesh	2	3.2.2	-	gyrA-S83F	-	IncX1	8	Female	Months	Inpatient	Dhaka	6700	2017-06-14	Susceptible	28	Susceptible	27	Susceptible	34	Susceptible	30	Susceptible	15	Intermediate	26
29955_4#370	ERR4304099	Bangladesh	2	3.3.2	-	gyrA-S83F	-	-	26	Female	Years	Laboratory Network	Dhaka	Mohammadpur Thana	2018-01-08	Susceptible	30	Susceptible	26	Susceptible	29	Susceptible	35	Susceptible	17	Intermediate	28
29955_4#372	ERR4304101	Bangladesh	2209	2.3.3	-	-	-	-	9	Male	Months	Hospital Laboratory	Dhaka	Mirpur Thana	2017-05-17	Susceptible	33	Susceptible	26	Susceptible	34	Susceptible	35	Susceptible	17	Intermediate	27
29955_4#373	ERR4304102	Bangladesh	2	3.3.2.Bd1	-	gyrA-S83F	-	IncFIB(pHCM2)	35	Male	Years	Laboratory Network	Dhaka	Kafrul Thana	2018-07-18	Susceptible	34	Susceptible	29	Susceptible	35	Susceptible	36	Susceptible	18	Intermediate	30
29955_4#374	ERR4304103	Bangladesh	2209	2.3.3	-	gyrA-S83F	-	-	9	Male	Years	Inpatient	Dhaka	Mirpur Thana	2017-04-18	Susceptible	30	Susceptible	30	Susceptible	35	Susceptible	35	Susceptible	15	Intermediate	25
29955_4#376	ERR4304105	Bangladesh	2	3.2.2	-	gyrA-S83F	-	-	5	Male	Years	Outpatient	Dhaka	Pallabi Thana	2017-05-04	Susceptible	28	Susceptible	30	Susceptible	34	Susceptible	32	Susceptible	14	Intermediate	24
29955_4#377	ERR4304106	Bangladesh	1	4.3.1.1	blaTEM-1,catA1,dfrA7,sul1,sul2	gyrA-S83F	-	IncFIB(pHCM2)	18	Male	Years	Laboratory Network	Dhaka	Pallabi Thana	2018-07-19	Resistant	0	Resistant	0	Resistant	0	Susceptible	31	Susceptible	13	Intermediate	24
29955_4#378	ERR4304107	Bangladesh	2	3.3.2.Bd1	-	gyrA-S83F	-	-	7	Male	Years	Laboratory Network	Dhaka	Sher-E-Bangla Nagar Thana	2018-01-02	Susceptible	32	Susceptible	27	Susceptible	33	Susceptible	35	Susceptible	14	Intermediate	29
29955_4#38	ERR4303768	Bangladesh	1	4.3.1.1	blaTEM-1,catA1,dfrA7,sul1,sul2	gyrA-S83F	-	IncFIB(pHCM2)	22	Male	Years	Laboratory Network	Dhaka	3300	2018-06-26	Resistant	0	Resistant	0	Resistant	0	Susceptible	30	Susceptible	15	Intermediate	24
29955_4#381	ERR4304110	Bangladesh	2	3.2.2	-	gyrA-S83F	-	-	5	Male	Years	Laboratory Network	Dhaka	Adabor Thana	2018-06-09	Susceptible	29	Susceptible	27	Susceptible	35	Susceptible	32	Susceptible	15	Intermediate	25
29955_4#384	ERR4304113	Bangladesh	2	3.2.2	-	gyrA-S83F	-	-	22	Female	Months	Outpatient	Dhaka	Mirpur Thana	2017-04-23	Susceptible	34	Susceptible	26	Susceptible	32	Susceptible	36	Susceptible	20	Intermediate	26
29955_4#4	ERR4303734	Bangladesh	1	4.3.1.3	blaTEM-1,qnrS,sul2,tetA	gyrA-S83Y	-	IncFIB(K)	9	Male	Years	Outpatient	Dhaka	Pallabi Thana	2017-03-09	Resistant	0	Susceptible	28	Susceptible	26	Susceptible	32	Susceptible	14	Resistant	16
29955_4#41	ERR4303771	Bangladesh	2	3.2.2	-	gyrA-S83F	-	-	13	Female	Years	Hospital Laboratory	Dhaka	Darussalam Thana	2017-07-03	Susceptible	26	Susceptible	24	Susceptible	30	Susceptible	30	Susceptible	16	Intermediate	24
29955_4#42	ERR4303772	Bangladesh	1	4.3.1.3	blaTEM-1,qnrS,sul2,tetA	gyrA-S83Y	-	IncFIB(K)	5	Male	Years	Laboratory Network	Dhaka	Mohammadpur Thana	2018-06-20	Resistant	0	Susceptible	28	Susceptible	29	Susceptible	32	Susceptible	16	Resistant	17
29955_4#45	ERR4303775	Bangladesh	2	3.2.2	-	gyrA-S83F	-	IncX1	3	Male	Years	Inpatient	Dhaka	Mirpur Thana	2017-06-18	Susceptible	30	Susceptible	22	Susceptible	26	Susceptible	34	Susceptible	14	Intermediate	26
29955_4#46	ERR4303776	Bangladesh	2209	2.3.3	-	-	-	-	10	Female	Years	Laboratory Network	Dhaka	Mohammadpur Thana	2018-06-20	Susceptible	31	Susceptible	30	Susceptible	34	Susceptible	36	Susceptible	19	Intermediate	30
29955_4#49	ERR4303779	Bangladesh	2	3.2.2	-	gyrA-S83F	-	-	6	Male	Years	Inpatient	59	5666	2017-06-24	Susceptible	28	Susceptible	24	Susceptible	30	Susceptible	30	Susceptible	17	Intermediate	25
29955_4#5	ERR4303735	Bangladesh	1	4.3.1.1	-	gyrA-S83F	-	-	2	Male	Years	Hospital Laboratory	Dhaka	Darussalam Thana	2017-03-16	Susceptible	26	Susceptible	30	Susceptible	32	Susceptible	34	Susceptible	16	Intermediate	25
29955_4#50	ERR4303780	Bangladesh	1	4.3.1.1	-	gyrA-S83F	-	IncFIB(pHCM2)	11	Male	Years	Laboratory Network	Dhaka	Mohammadpur Thana	2018-06-20	Susceptible	31	Susceptible	28	Susceptible	35	Susceptible	33	Susceptible	15	Intermediate	25
29955_4#53	ERR4303783	Bangladesh	2	2	-	-	-	-	2	Female	Years	Hospital Laboratory	Dhaka	Mirpur Thana	2017-06-18	Susceptible	26	Susceptible	28	Susceptible	30	Susceptible	28	Susceptible	18	Intermediate	26
29955_4#54	ERR4303784	Bangladesh	2209	2.3.3	-	gyrA-S83F	-	-	13	Female	Years	Laboratory Network	Dhaka	Mohammadpur Thana	2018-07-01	Resistant	0	Resistant	0	Resistant	0	Susceptible	30	Susceptible	15	Intermediate	25
29955_4#58	ERR4303788	Bangladesh	2209	2.3.3	-	gyrA-S83F	-	-	2	Female	Years	Laboratory Network	Dhaka	3300	2018-07-03	Susceptible	29	Susceptible	26	Susceptible	32	Susceptible	32	Susceptible	16	Intermediate	27
29955_4#6	ERR4303736	Bangladesh	1	4.3.1.1	blaTEM-1,catA1,dfrA7,sul1,sul2	gyrA-S83F	-	IncFIB(pHCM2)	9	Male	Years	Laboratory Network	Dhaka	3600	2017-07-12	Resistant	0	Resistant	0	Resistant	0	Susceptible	33	Susceptible	15	Intermediate	24
29955_4#61	ERR4303791	Bangladesh	2209	2.3.3	-	-	-	-	7	Female	Years	Outpatient	Dhaka	Mirpur Thana	2017-06-08	Susceptible	30	Susceptible	30	Susceptible	36	Susceptible	34	Susceptible	17	Intermediate	28
29955_4#62	ERR4303792	Bangladesh	1	4.3.1.1	blaTEM-1,catA1,dfrA7,sul1,sul2	gyrA-S83F	-	IncFIB(pHCM2)	26	Male	Years	Laboratory Network	Dhaka	Mohammadpur Thana	2018-07-03	Resistant	0	Resistant	0	Resistant	0	Susceptible	32	Susceptible	14	Intermediate	25
29955_4#65	ERR4303795	Bangladesh	1	4.3.1.1	blaTEM-1,catA1,dfrA7,sul1,sul2	gyrA-S83F	-	IncFIB(pHCM2)	3	Female	Years	Inpatient	Dhaka	Pallabi Thana	2017-06-18	Resistant	0	Resistant	0	Resistant	0	Susceptible	36	Susceptible	16	Intermediate	23
29955_4#66	ERR4303796	Bangladesh	1	4.3.1.1	blaTEM-1,catA1,dfrA7,sul1,sul2	gyrA-S83F	-	IncFIB(pHCM2)	13	Male	Years	Laboratory Network	Dhaka	2900	2018-07-05	Resistant	0	Resistant	0	Resistant	0	Susceptible	33	Susceptible	15	Intermediate	25
29955_4#70	ERR4303800	Bangladesh	1	4.3.1.3	blaTEM-1,qnrS,sul2,tetA	gyrA-S83Y	-	IncFIB(K)	11	Female	Years	Laboratory Network	Dhaka	Mohammadpur Thana	2018-07-03	Resistant	0	Susceptible	26	Susceptible	27	Susceptible	31	Susceptible	14	Resistant	16
29955_4#73	ERR4303803	Bangladesh	2	3.2.2	-	gyrA-S83F	-	-	23	Male	Months	Hospital Laboratory	Dhaka	Mirpur Thana	2017-04-30	Susceptible	28	Susceptible	26	Susceptible	32	Susceptible	32	Susceptible	16	Intermediate	26
29955_4#74	ERR4303804	Bangladesh	1	4.3.1.1	-	gyrA-S83F	-	IncFIB(pHCM2)	22	Female	Years	Laboratory Network	Dhaka	Mirpur Thana	2018-07-03	Susceptible	29	Susceptible	27	Susceptible	32	Susceptible	33	Susceptible	15	Intermediate	25
29955_4#77	ERR4303807	Bangladesh	1	4.3.1.1	blaTEM-1,catA1,dfrA7,sul1,sul2	gyrA-S83F	-	-	14	Male	Months	Hospital Laboratory	Dhaka	Pallabi Thana	2017-05-04	Resistant	0	Resistant	0	Resistant	0	Susceptible	32	Susceptible	14	Intermediate	25
29955_4#78	ERR4303808	Bangladesh	1	4.3.1.1	blaTEM-1,catA1,dfrA7,sul1,sul2	gyrA-S83F	-	-	13	Male	Years	Laboratory Network	Dhaka	Shana AliThana	2018-05-22	Resistant	0	Resistant	0	Resistant	0	Susceptible	32	Susceptible	13	Intermediate	24
29955_4#82	ERR4303812	Bangladesh	2	3.2.2	-	gyrA-S83F	-	-	22	Female	Years	Laboratory Network	Dhaka	Mirpur Thana	2018-05-21	Susceptible	29	Susceptible	27	Susceptible	30	Susceptible	32	Susceptible	17	Intermediate	27
29955_4#85	ERR4303815	Bangladesh	2209	2.3.3	-	-	-	-	4	Male	Years	Outpatient	Dhaka	Mirpur Thana	2017-04-29	Susceptible	30	Susceptible	28	Susceptible	30	Susceptible	32	Susceptible	15	Intermediate	27
29955_4#86	ERR4303816	Bangladesh	1	4.3.1.1	-	gyrA-S83F	-	IncFIB(pHCM2)	27	Female	Years	Laboratory Network	Dhaka	Mohammadpur Thana	2018-06-12	Susceptible	30	Susceptible	26	Susceptible	33	Susceptible	34	Susceptible	15	Intermediate	25
29955_4#89	ERR4303819	Bangladesh	2	3.2.2	-	gyrA-S83F	-	-	12	Male	Years	Outpatient	Dhaka	Mirpur Thana	2017-04-26	Susceptible	32	Susceptible	28	Susceptible	36	Susceptible	38	Susceptible	20	Intermediate	28
29955_4#9	ERR4303739	Bangladesh	1	4.3.1.1	-	gyrA-S83F	-	IncFIB(pHCM2)	6	Female	Years	Outpatient	Dhaka	Shana AliThana	2017-03-12	Susceptible	34	Susceptible	28	Susceptible	28	Susceptible	35	Susceptible	16	Intermediate	28
29955_4#90	ERR4303820	Bangladesh	1	4.3.1.1	blaTEM-1,catA1,dfrA7,sul1,sul2	gyrA-S83F	-	-	14	Male	Years	Laboratory Network	Dhaka	Pallabi Thana	2018-05-22	Resistant	0	Resistant	0	Resistant	0	Susceptible	32	Susceptible	14	Intermediate	24
29955_4#94	ERR4303824	Bangladesh	2209	2.3.3	-	-	-	-	18	Female	Months	Hospital Laboratory	Dhaka	Mirpur Thana	2017-04-22	Susceptible	30	Susceptible	26	Susceptible	34	Susceptible	32	Susceptible	16	Intermediate	26
29955_4#95	ERR4303825	Bangladesh	2209	2.3.3	-	gyrA-S83F	-	-	3	Male	Years	Laboratory Network	Dhaka	Pallabi Thana	2018-05-19	Susceptible	27	Susceptible	25	Susceptible	34	Susceptible	30	Susceptible	15	Intermediate	24
29955_4#98	ERR4303828	Bangladesh	2	3.3.2.Bd1	-	gyrA-S83F	-	-	4	Male	Years	Outpatient	Dhaka	Kafrul Thana	2017-05-04	Susceptible	30	Susceptible	28	Susceptible	32	Susceptible	32	Susceptible	16	Intermediate	28
29955_4#99	ERR4303829	Bangladesh	1	4.3.1.1	blaTEM-1,catA1,dfrA7,sul1,sul2	gyrA-S83F	-	IncFIB(pHCM2)	15	Male	Years	Laboratory Network	Dhaka	Mohammadpur Thana	2018-05-21	Resistant	0	Resistant	0	Resistant	0	Susceptible	32	Susceptible	16	Intermediate	27
29999_5#1	ERR4325830	Bangladesh	2209	2.3.3	-	gyrA-S83F	-	-	4	Male	Years	Inpatient	Dhaka	Mirpur Thana	2017-07-17	Susceptible	28	Susceptible	22	Susceptible	34	Susceptible	33	Susceptible	17	Intermediate	28
29999_5#10	ERR4325839	Bangladesh	2	3.2.2	-	gyrA-S83F	-	-	5	Female	Years	Inpatient	Dhaka	7200	2016-10-06	Susceptible	26	Susceptible	23	Susceptible	30	Susceptible	32	Susceptible	17	Intermediate	28
29999_5#100	ERR4325929	Bangladesh	2	2	-	-	-	-	2	Female	Years	Outpatient	Dhaka	Darussalam Thana	2018-04-17	Susceptible	30	Susceptible	28	Susceptible	32	Susceptible	30	Susceptible	18	Susceptible	32
29999_5#101	ERR4325930	Bangladesh	1	4.3.1.1	blaTEM-1,catA1,dfrA7,sul1,sul2	gyrA-S83F	-	IncFIB(pHCM2)	8	Male	Years	Outpatient	Dhaka	Darussalam Thana	2018-01-13	Resistant	0	Resistant	0	Resistant	0	Susceptible	32	Susceptible	16	Intermediate	24
29999_5#102	ERR4325931	Bangladesh	1	4.3.1.1	blaTEM-1,catA1,dfrA7,sul1,sul2	gyrA-S83F	-	IncFIB(pHCM2)	2	Female	Years	Outpatient	Dhaka	Shana AliThana	2017-10-28	Resistant	0	Resistant	0	Resistant	0	Susceptible	34	Susceptible	18	Intermediate	28
29999_5#104	ERR4325933	Bangladesh	2	2.0.1	-	gyrA-S83F	-	-	5	Male	Years	Outpatient	Dhaka	Mohammadpur Thana	2018-04-16	Susceptible	30	Susceptible	26	Susceptible	24	Susceptible	32	Susceptible	18	Intermediate	26
29999_5#105	ERR4325934	Bangladesh	2	3.2.2	-	gyrA-S83F	-	-	4	Female	Years	Outpatient	Dhaka	Mirpur Thana	2018-01-10	Susceptible	28	Susceptible	28	Susceptible	32	Susceptible	34	Susceptible	16	Intermediate	24
29999_5#106	ERR4325935	Bangladesh	2	3.2.2	-	gyrA-S83F	-	-	3	Male	Years	Hospital Laboratory	Dhaka	Shana AliThana	2017-10-28	Susceptible	28	Susceptible	26	Susceptible	24	Susceptible	32	Susceptible	17	Intermediate	26
29999_5#107	ERR4325936	Bangladesh	2	2.0.1	-	gyrA-S83F	-	-	4	Male	Years	Hospital Laboratory	Dhaka	Pallabi Thana	2018-06-20	Susceptible	30	Susceptible	30	Susceptible	34	Susceptible	32	Susceptible	15	Intermediate	26
29999_5#108	ERR4325937	Bangladesh	1	4.3.1.1	-	gyrA-S83F	-	IncFIB(pHCM2)	9	Female	Years	Outpatient	Dhaka	Mirpur Thana	2018-04-18	Susceptible	32	Susceptible	28	Susceptible	37	Susceptible	36	Susceptible	18	Intermediate	29
29999_5#109	ERR4325938	Bangladesh	2	3.2.2	-	gyrA-S83F	-	-	3	Female	Years	Inpatient	Dhaka	7200	2018-01-09	Susceptible	29	Susceptible	28	Susceptible	34	Susceptible	32	Susceptible	16	Intermediate	26
29999_5#11	ERR4325840	Bangladesh	1	4.3.1.1	blaTEM-1,catA1,dfrA7,sul1,sul2	gyrA-S83F	-	IncFIB(pHCM2)	19	Male	Years	Laboratory Network	Dhaka	Pallabi Thana	2018-05-06	Resistant	0	Resistant	0	Resistant	0	Susceptible	36	Susceptible	16	Intermediate	24
29999_5#110	ERR4325939	Bangladesh	2	3.3.2.Bd1	-	gyrA-S83F	-	IncFIB(pHCM2)	6	Male	Years	Inpatient	Dhaka	7200	2017-10-28	Susceptible	30	Susceptible	28	Susceptible	30	Susceptible	36	Susceptible	20	Intermediate	30
29999_5#111	ERR4325940	Bangladesh	2209	2.3.3	-	-	-	-	6	Male	Years	Hospital Laboratory	Dhaka	Pallabi Thana	2018-07-30	Susceptible	28	Susceptible	30	Susceptible	34	Susceptible	32	Susceptible	15	Intermediate	26
29999_5#112	ERR4325941	Bangladesh	2	3.2.2	-	gyrA-S83F	-	IncX1	6	Male	Years	Outpatient	Dhaka	Mirpur Thana	2018-04-19	Susceptible	35	Susceptible	32	Susceptible	38	Susceptible	36	Susceptible	18	Intermediate	30
29999_5#113	ERR4325942	Bangladesh	2	2.0.1	-	gyrA-S83F	-	-	5	Female	Years	Outpatient	Dhaka	Mirpur Thana	2018-01-20	Susceptible	28	Susceptible	24	Susceptible	28	Susceptible	34	Susceptible	14	Intermediate	25
29999_5#114	ERR4325943	Bangladesh	1	4.3.1.1	blaTEM-1,catA1,dfrA7,sul1,sul2	gyrA-S83F	-	-	8	Male	Years	Inpatient	Dhaka	Pallabi Thana	2017-10-15	Susceptible	24	Susceptible	28	Susceptible	26	Susceptible	28	Susceptible	17	Intermediate	25
29999_5#115	ERR4325944	Bangladesh	1	4.3.1.1	blaTEM-1,catA1,dfrA7,sul1,sul2	gyrA-S83F	-	-	3	Female	Years	Hospital Laboratory	Dhaka	Pallabi Thana	2018-06-18	Resistant	0	Resistant	0	Resistant	0	Susceptible	28	Susceptible	13	Intermediate	24
29999_5#117	ERR4325946	Bangladesh	2	3.2.2	-	gyrA-S83F	-	-	6	Male	Years	Inpatient	Dhaka	Mohammadpur Thana	2018-01-15	Susceptible	30	Susceptible	26	Susceptible	32	Susceptible	35	Susceptible	16	Intermediate	25
29999_5#118	ERR4325947	Bangladesh	2	3.2.2	-	gyrA-S83F	-	-	2	Male	Years	Inpatient	Dhaka	1000	2017-10-21	Susceptible	26	Susceptible	28	Susceptible	26	Susceptible	30	Susceptible	20	Intermediate	26
29999_5#119	ERR4325948	Bangladesh	1	4.3.1.1	catA1,dfrA7,sul1	gyrA-S83F	-	IncFIB(pHCM2)	7	Male	Years	Outpatient	Dhaka	Darussalam Thana	2018-06-28	Susceptible	30	Resistant	0	Resistant	0	Susceptible	33	Susceptible	14	Intermediate	26
29999_5#120	ERR4325949	Bangladesh	1	4.3.1.1	-	gyrA-S83F	-	IncFIB(pHCM2)	3	Female	Years	Outpatient	Dhaka	Mohammadpur Thana	2018-04-21	Susceptible	30	Susceptible	26	Susceptible	32	Susceptible	32	Susceptible	16	Intermediate	28
29999_5#122	ERR4325951	Bangladesh	2209	2.3.3	-	-	-	-	9	Female	Years	Outpatient	Dhaka	Mirpur Thana	2017-10-15	Susceptible	27	Susceptible	30	Susceptible	26	Susceptible	30	Susceptible	17	Intermediate	27
29999_5#123	ERR4325952	Bangladesh	1	4.3.1.3	blaTEM-1,qnrS,sul2,tetA	gyrA-S83Y	-	IncFIB(K)	7	Female	Years	Outpatient	Dhaka	Mirpur Thana	2018-06-30	Resistant	0	Susceptible	26	Susceptible	26	Susceptible	32	Susceptible	14	Resistant	16
29999_5#124	ERR4325953	Bangladesh	1	4.3.1.3	blaTEM-1,qnrS,sul2,tetA	gyrA-S83Y	-	IncFIB(K)	2	Male	Years	Outpatient	Dhaka	Shana AliThana	2018-04-12	Susceptible	30	Susceptible	26	Susceptible	34	Susceptible	32	Susceptible	16	Intermediate	22
29999_5#125	ERR4325954	Bangladesh	2	3.2.2	-	gyrA-S83F	-	-	9	Female	Years	Outpatient	Dhaka	Mirpur Thana	2018-01-10	Susceptible	32	Susceptible	32	Susceptible	34	Susceptible	38	Susceptible	24	Susceptible	34
29999_5#126	ERR4325955	Bangladesh	2	3.1.2	-	gyrA-D87N	-	-	18	Female	Months	Inpatient	Dhaka	Mirpur Thana	2017-10-16	Susceptible	30	Susceptible	28	Susceptible	26	Susceptible	34	Susceptible	18	Intermediate	28
29999_5#127	ERR4325956	Bangladesh	1	4.3.1.3	blaTEM-1,qnrS,sul2,tetA	gyrA-S83Y	-	IncFIB(K)	3	Male	Years	Outpatient	Dhaka	Sher-E-Bangla Nagar Thana	2018-06-20	Susceptible	30	Susceptible	28	Susceptible	28	Susceptible	36	Susceptible	16	Intermediate	26
29999_5#128	ERR4325957	Bangladesh	1	4.3.1.3	blaTEM-1,qnrS,sul2,tetA	gyrA-S83Y	-	IncFIB(K)	6	Male	Years	Outpatient	Dhaka	Mirpur Thana	2018-04-09	Resistant	0	Susceptible	30	Susceptible	28	Susceptible	30	Susceptible	14	Resistant	16
29999_5#129	ERR4325958	Bangladesh	2	3.2.2	-	gyrA-S83F	-	-	3	Male	Years	Outpatient	Dhaka	Shana AliThana	2018-01-10	Susceptible	30	Susceptible	32	Susceptible	34	Susceptible	32	Susceptible	16	Intermediate	26
29999_5#13	ERR4325842	Bangladesh	2	3.2.2	-	gyrA-S83F	-	-	4	Male	Years	Outpatient	Dhaka	Shana AliThana	2017-10-29	Susceptible	28	Susceptible	28	Susceptible	28	Susceptible	34	Susceptible	18	Intermediate	27
29999_5#131	ERR4325960	Bangladesh	2	3.3.2	-	gyrA-S83F	-	-	6	Female	Years	Outpatient	Dhaka	Kafrul Thana	2018-06-20	Resistant	0	Susceptible	26	Susceptible	30	Susceptible	28	Susceptible	16	Resistant	18
29999_5#132	ERR4325961	Bangladesh	2209	2.3.3	-	gyrA-S83F	-	-	5	Male	Years	Hospital Laboratory	Dhaka	Adabor Thana	2018-04-25	Susceptible	28	Susceptible	24	Susceptible	28	Susceptible	28	Susceptible	16	Intermediate	26
29999_5#133	ERR4325962	Bangladesh	2	3.0.1	-	gyrA-S83F	-	-	6	Male	Years	Outpatient	Dhaka	Sher-E-Bangla Nagar Thana	2018-01-28	Susceptible	32	Susceptible	30	Susceptible	34	Susceptible	36	Susceptible	18	Intermediate	30
29999_5#134	ERR4325963	Bangladesh	2	3.3.2	-	gyrA-S83F	-	-	8	Male	Years	Outpatient	Dhaka	Kafrul Thana	2017-10-15	Susceptible	30	Susceptible	30	Susceptible	25	Susceptible	32	Susceptible	17	Intermediate	27
29999_5#135	ERR4325964	Bangladesh	2	3.3.2	-	gyrA-S83F	-	-	7	Male	Years	Outpatient	Dhaka	Sher-E-Bangla Nagar Thana	2018-06-27	Susceptible	32	Susceptible	26	Susceptible	30	Susceptible	36	Susceptible	18	Intermediate	28
29999_5#136	ERR4325965	Bangladesh	1	4.3.1.1	blaTEM-1,catA1,dfrA7,sul1,sul2	gyrA-S83F	-	-	10	Female	Years	Outpatient	Dhaka	Mirpur Thana	2018-04-12	Resistant	0	Resistant	0	Resistant	0	Susceptible	32	Susceptible	15	Intermediate	24
29999_5#137	ERR4325966	Bangladesh	2	3.2.2	-	gyrA-S83F	-	-	3	Female	Years	Outpatient	Dhaka	Mirpur Thana	2018-01-28	Susceptible	30	Susceptible	28	Susceptible	32	Susceptible	36	Susceptible	18	Intermediate	29
29999_5#14	ERR4325843	Bangladesh	2	3.2.2	-	gyrA-S83F	-	-	3	Female	Years	Hospital Laboratory	Dhaka	Sher-E-Bangla Nagar Thana	2018-07-22	Susceptible	28	Susceptible	28	Susceptible	30	Susceptible	36	Susceptible	17	Intermediate	26
29999_5#140	ERR4325969	Bangladesh	1	4.3.1.1	blaTEM-1,catA1,dfrA7,sul1,sul2	gyrA-S83F	-	IncFIB(pHCM2)	9	Male	Years	Inpatient	Dhaka	Mirpur Thana	2018-04-26	Resistant	0	Resistant	0	Resistant	0	Susceptible	30	Susceptible	18	Intermediate	28
29999_5#142	ERR4325971	Bangladesh	1	4.3.1.3	-	-	-	-	10	Male	Years	Hospital Laboratory	Dhaka	Pallabi Thana	2017-10-17	Susceptible	28	Susceptible	30	Susceptible	28	Susceptible	32	Susceptible	16	Susceptible	32
29999_5#144	ERR4325973	Bangladesh	2209	2.3.3	-	gyrA-S83F	-	-	4	Female	Years	Hospital Laboratory	Dhaka	7200	2018-04-30	Susceptible	26	Susceptible	24	Susceptible	33	Susceptible	33	Susceptible	15	Intermediate	26
29999_5#145	ERR4325974	Bangladesh	2	3.3.2	-	gyrA-S83F	-	-	12	Female	Years	Hospital Laboratory	Dhaka	Sher-E-Bangla Nagar Thana	2018-01-25	Susceptible	34	Susceptible	30	Susceptible	34	Susceptible	38	Susceptible	15	Susceptible	32
29999_5#146	ERR4325975	Bangladesh	2	3.2.2	-	gyrA-S83F	-	-	16	Female	Months	Inpatient	Dhaka	Shana AliThana	2017-10-18	Susceptible	28	Susceptible	32	Susceptible	26	Susceptible	34	Susceptible	20	Intermediate	30
29999_5#147	ERR4325976	Bangladesh	2209	2.3.3	-	gyrA-S83F	-	-	2	Female	Years	Outpatient	Dhaka	Mohammadpur Thana	2018-07-07	Susceptible	28	Susceptible	24	Susceptible	26	Susceptible	26	Susceptible	15	Intermediate	23
29999_5#148	ERR4325977	Bangladesh	2	3.2.2	-	gyrA-S83F	-	-	2	Female	Years	Outpatient	Dhaka	Mirpur Thana	2018-04-26	Susceptible	32	Susceptible	26	Susceptible	34	Susceptible	36	Susceptible	16	Intermediate	26
29999_5#149	ERR4325978	Bangladesh	2	3.2.2	-	gyrA-S83F	-	-	6	Female	Years	Inpatient	Dhaka	Mirpur Thana	2018-02-03	Susceptible	30	Susceptible	28	Susceptible	32	Susceptible	32	Susceptible	17	Intermediate	28
29999_5#15	ERR4325844	Bangladesh	1	4.3.1.1	-	gyrA-S83F	-	IncFIB(pHCM2)	6	Female	Years	Hospital Laboratory	Dhaka	Sher-E-Bangla Nagar Thana	2018-05-07	Susceptible	28	Susceptible	24	Susceptible	30	Susceptible	32	Susceptible	14	Intermediate	26
29999_5#150	ERR4325979	Bangladesh	1	4.3.1.3	blaTEM-1,qnrS,sul2,tetA	gyrA-S83Y	-	IncFIB(K)	5	Female	Years	Hospital Laboratory	Dhaka	Kafrul Thana	2017-10-19	Resistant	0	Susceptible	26	Susceptible	25	Susceptible	30	Susceptible	16	Resistant	20
29999_5#151	ERR4325980	Bangladesh	1	4.3.1.1	blaTEM-1,catA1,dfrA7,sul1,sul2	gyrA-S83F	-	-	6	Male	Years	Inpatient	Dhaka	8699	2018-07-07	Susceptible	29	Susceptible	28	Susceptible	34	Susceptible	35	Susceptible	14	Intermediate	26
29999_5#153	ERR4325982	Bangladesh	2	3.2.2	-	gyrA-S83F	-	-	4	Male	Years	Outpatient	Dhaka	Sher-E-Bangla Nagar Thana	2018-02-01	Susceptible	30	Susceptible	32	Susceptible	24	Susceptible	34	Susceptible	15	Intermediate	26
29999_5#154	ERR4325983	Bangladesh	1	4.3.1.1	blaTEM-1,catA1,dfrA7,sul1,sul2	gyrA-S83F	-	-	10	Female	Months	Hospital Laboratory	Dhaka	Pallabi Thana	2017-10-22	Resistant	0	Resistant	0	Resistant	0	Susceptible	30	Susceptible	18	Intermediate	24
29999_5#155	ERR4325984	Bangladesh	1	4.3.1.1	blaTEM-1,catA1,dfrA7,sul1,sul2	gyrA-S83F	-	-	3	Male	Years	Outpatient	Dhaka	Mohammadpur Thana	2018-07-08	Resistant	0	Resistant	0	Resistant	0	Susceptible	35	Susceptible	16	Intermediate	24
29999_5#156	ERR4325985	Bangladesh	2209	2.3.3	-	gyrA-S83F	-	-	5	Male	Years	Outpatient	Dhaka	Pallabi Thana	2018-03-13	Susceptible	30	Susceptible	28	Susceptible	34	Susceptible	30	Susceptible	16	Intermediate	26
29999_5#157	ERR4325986	Bangladesh	2	3.3.2	-	gyrA-S83F	-	-	29	Female	Years	Hospital Laboratory	Dhaka	Sher-E-Bangla Nagar Thana	2017-12-24	Susceptible	30	Susceptible	28	Susceptible	32	Susceptible	36	Susceptible	17	Intermediate	28
29999_5#158	ERR4325987	Bangladesh	2	3.2.2	-	gyrA-S83F	-	-	8	Male	Years	Inpatient	Dhaka	Shana AliThana	2017-10-22	Susceptible	30	Susceptible	28	Susceptible	26	Susceptible	34	Susceptible	18	Resistant	16
29999_5#16	ERR4325845	Bangladesh	1	4.3.1.1	blaTEM-1,catA1,dfrA7,sul1,sul2	gyrA-S83F	-	IncFIB(pHCM2)	10	Male	Years	Outpatient	Dhaka	Mirpur Thana	2018-01-28	Resistant	0	Resistant	0	Resistant	0	Susceptible	32	Susceptible	16	Intermediate	24
29999_5#160	ERR4325989	Bangladesh	2	2.1.7	-	gyrA-S83F	-	-	4	Male	Years	Outpatient	Dhaka	Pallabi Thana	2018-03-13	Susceptible	28	Susceptible	28	Susceptible	34	Susceptible	32	Susceptible	14	Intermediate	24
29999_5#161	ERR4325990	Bangladesh	2	3.3.2	-	gyrA-S83F	-	-	2	Male	Years	Hospital Laboratory	Dhaka	Sher-E-Bangla Nagar Thana	2017-12-20	Susceptible	27	Susceptible	24	Susceptible	30	Susceptible	36	Susceptible	16	Intermediate	28
29999_5#162	ERR4325991	Bangladesh	2209	2.3.3	-	-	-	-	4	Female	Years	Hospital Laboratory	Dhaka	Mirpur Thana	2017-10-17	Susceptible	30	Susceptible	26	Susceptible	26	Susceptible	30	Susceptible	18	Intermediate	26
29999_5#163	ERR4325992	Bangladesh	1	4.3.1.3	blaTEM-1,qnrS,sul2,tetA	gyrA-S83Y	-	IncFIB(K)	3	Male	Years	Outpatient	Dhaka	Mirpur Thana	2018-07-07	Resistant	0	Susceptible	28	Susceptible	28	Susceptible	32	Susceptible	14	Resistant	16
29999_5#164	ERR4325993	Bangladesh	2	3.2.2	-	gyrA-S83F	-	-	2	Female	Years	Hospital Laboratory	Dhaka	7200	2018-03-10	Susceptible	32	Susceptible	28	Susceptible	34	Susceptible	34	Susceptible	16	Intermediate	26
29999_5#165	ERR4325994	Bangladesh	2	3.2.2	-	gyrA-S83F	-	-	4	Female	Years	Outpatient	Dhaka	Pallabi Thana	2017-12-18	Susceptible	28	Susceptible	27	Susceptible	33	Susceptible	31	Susceptible	16	Intermediate	28
29999_5#166	ERR4325995	Bangladesh	2	3.1.2	-	gyrA-D87N	-	-	3	Male	Years	Inpatient	Dhaka	Mirpur Thana	2017-10-16	Susceptible	30	Susceptible	30	Susceptible	25	Susceptible	32	Susceptible	16	Intermediate	28
29999_5#167	ERR4899185	Bangladesh	2	3.3.2.Bd1	-	gyrA-S83F	-	IncFIB(pHCM2)	5	Male	Years	Inpatient	Dhaka	6700	2018-07-11	Susceptible	30	Susceptible	29	Susceptible	30	Susceptible	30	Susceptible	14	Intermediate	26
29999_5#168	ERR4325996	Bangladesh	2	3.2.2	-	gyrA-S83F	-	-	4	Female	Years	Outpatient	Dhaka	Mirpur Thana	2018-03-05	Susceptible	32	Susceptible	30	Susceptible	32	Susceptible	32	Susceptible	15	Intermediate	24
29999_5#17	ERR4325846	Bangladesh	1	4.3.1.1	blaTEM-1,catA1,dfrA7,sul1,sul2	gyrA-S83F	-	-	5	Female	Years	Outpatient	Dhaka	Mirpur Thana	2017-11-05	Resistant	0	Resistant	0	Resistant	0	Susceptible	32	Susceptible	18	Intermediate	25
29999_5#172	ERR4326000	Bangladesh	1	4.3.1.3	blaTEM-1,qnrS,sul2,tetA	gyrA-S83Y	-	IncFIB(K)	5	Female	Years	Outpatient	Dhaka	Mirpur Thana	2018-03-10	Resistant	0	Susceptible	30	Susceptible	26	Susceptible	30	Susceptible	14	Resistant	14
29999_5#173	ERR4326001	Bangladesh	2	3.2.2	-	gyrA-S83F	-	-	3	Male	Years	Outpatient	Dhaka	Shana AliThana	2017-12-03	Susceptible	32	Susceptible	28	Susceptible	34	Susceptible	34	Susceptible	18	Intermediate	26
29999_5#174	ERR4326002	Bangladesh	2	3.2.2	-	gyrA-S83F	-	-	11	Male	Years	Outpatient	Dhaka	Kafrul Thana	2017-11-01	Susceptible	28	Susceptible	25	Susceptible	24	Susceptible	31	Susceptible	17	Intermediate	22
29999_5#175	ERR4326003	Bangladesh	2	3.2.2	-	gyrA-S83F	-	-	7	Female	Years	Outpatient	Dhaka	Adabor Thana	2018-06-06	Susceptible	26	Susceptible	26	Susceptible	30	Susceptible	30	Susceptible	16	Intermediate	24
29999_5#176	ERR4326004	Bangladesh	2	3.2.2	-	gyrA-S83F	-	-	4	Male	Years	Inpatient	Dhaka	Pallabi Thana	2018-03-10	Susceptible	32	Susceptible	28	Susceptible	34	Susceptible	32	Susceptible	15	Intermediate	24
29999_5#177	ERR4326005	Bangladesh	2209	2.3.3	-	-	-	-	5	Female	Years	Outpatient	Dhaka	Pallabi Thana	2017-11-23	Susceptible	28	Susceptible	28	Susceptible	28	Susceptible	30	Susceptible	20	Intermediate	28
29999_5#178	ERR4326006	Bangladesh	2	3.2.2	-	gyrA-S83F	-	-	7	Male	Years	Outpatient	Dhaka	Pallabi Thana	2017-11-01	Susceptible	25	Susceptible	26	Susceptible	27	Susceptible	31	Susceptible	15	Intermediate	25
29999_5#179	ERR4326007	Bangladesh	2	3.2.2	-	gyrA-S83F	-	IncX1	2	Female	Years	Hospital Laboratory	Dhaka	3600	2018-06-10	Susceptible	28	Susceptible	26	Susceptible	30	Susceptible	31	Susceptible	16	Intermediate	27
29999_5#18	ERR4325847	Bangladesh	1	4.3.1.1	-	gyrA-S83F	-	IncFIB(pHCM2)	2	Male	Years	Outpatient	Dhaka	Mirpur Thana	2018-07-21	Susceptible	30	Susceptible	26	Susceptible	35	Susceptible	36	Susceptible	17	Intermediate	29
29999_5#180	ERR4326008	Bangladesh	1	4.3.1.1	-	gyrA-S83F	-	-	11	Male	Years	Outpatient	Dhaka	Pallabi Thana	2018-03-07	Susceptible	28	Susceptible	22	Susceptible	32	Susceptible	30	Susceptible	20	Intermediate	23
29999_5#181	ERR4326009	Bangladesh	1	4.3.1.3	blaTEM-1,qnrS,sul2,tetA	gyrA-S83Y	-	IncFIB(K)	3	Female	Years	Outpatient	Dhaka	Mirpur Thana	2018-03-06	Resistant	0	Susceptible	28	Susceptible	28	Susceptible	30	Susceptible	14	Resistant	14
29999_5#182	ERR4326010	Bangladesh	2209	2.3.3	-	-	-	-	3	Male	Years	Inpatient	Dhaka	Pallabi Thana	2017-11-25	Susceptible	22	Susceptible	26	Susceptible	28	Susceptible	28	Susceptible	16	Intermediate	24
29999_5#183	ERR4326011	Bangladesh	2	3.2.2	-	gyrA-S83F	-	-	4	Female	Years	Outpatient	Dhaka	Mirpur Thana	2017-10-24	Susceptible	26	Susceptible	28	Susceptible	22	Susceptible	30	Susceptible	20	Intermediate	28
29999_5#184	ERR4326012	Bangladesh	1	4.3.1.1	blaTEM-1,catA1,dfrA7,sul1,sul2	gyrA-S83F	-	-	2	Male	Years	Hospital Laboratory	Dhaka	Mirpur Thana	2018-06-04	Resistant	0	Resistant	0	Resistant	0	Susceptible	34	Susceptible	18	Intermediate	24
29999_5#185	ERR4326013	Bangladesh	1	4.3.1.1	blaTEM-1,catA1,dfrA7,sul1,sul2	gyrA-S83F	-	-	7	Male	Years	Outpatient	Dhaka	Pallabi Thana	2018-03-03	Resistant	0	Resistant	0	Resistant	0	Susceptible	30	Susceptible	14	Intermediate	24
29999_5#186	ERR4326014	Bangladesh	2	3.3.2	-	gyrA-S83F	-	-	2	Female	Years	Inpatient	Dhaka	Mirpur Thana	2017-11-25	Susceptible	30	Susceptible	30	Susceptible	24	Susceptible	34	Susceptible	20	Intermediate	28
29999_5#187	ERR4326015	Bangladesh	1	4.3.1.1	blaTEM-1,catA1,dfrA7,sul1,sul2	gyrA-S83F	-	-	11	Female	Years	Outpatient	Dhaka	Kafrul Thana	2017-10-31	Resistant	0	Resistant	0	Resistant	0	Susceptible	30	Susceptible	18	Intermediate	24
29999_5#19	ERR4325848	Bangladesh	1	4.3.1.1	-	gyrA-S83F	-	IncFIB(pHCM2)	9	Female	Years	Inpatient	Dhaka	Mirpur Thana	2018-04-30	Susceptible	31	Susceptible	26	Susceptible	34	Susceptible	36	Susceptible	16	Intermediate	26
29999_5#190	ERR4326018	Bangladesh	2	3.2.2	-	gyrA-S83F	-	-	3	Female	Years	Inpatient	Dhaka	Mirpur Thana	2017-11-30	Susceptible	30	Susceptible	26	Susceptible	32	Susceptible	34	Susceptible	18	Intermediate	24
29999_5#192	ERR4326020	Bangladesh	1	4.3.1.3	blaTEM-1,qnrS,sul2,tetA	gyrA-S83Y	-	IncFIB(K)	12	Male	Years	Outpatient	Dhaka	Pallabi Thana	2018-06-02	Resistant	0	Susceptible	30	Susceptible	28	Susceptible	30	Susceptible	16	Resistant	16
29999_5#193	ERR4326021	Bangladesh	1	4.3.1.1	blaTEM-1,catA1,dfrA7,sul1,sul2	gyrA-S83F	-	-	5	Female	Years	Outpatient	Dhaka	Shana AliThana	2018-03-29	Resistant	0	Resistant	0	Resistant	0	Susceptible	33	Susceptible	16	Intermediate	26
29999_5#194	ERR4326022	Bangladesh	2	3.3.2.Bd1	-	gyrA-S83F	-	-	3	Female	Years	Outpatient	Dhaka	Sher-E-Bangla Nagar Thana	2017-12-26	Susceptible	31	Susceptible	30	Susceptible	33	Susceptible	34	Susceptible	16	Intermediate	26
29999_5#195	ERR4326023	Bangladesh	1	4.3.1.1	blaTEM-1,catA1,dfrA7,sul1,sul2	gyrA-S83F	-	-	20	Male	Months	Outpatient	Dhaka	Mirpur Thana	2017-11-02	Resistant	0	Resistant	0	Resistant	0	Susceptible	30	Susceptible	17	Intermediate	26
29999_5#196	ERR4326024	Bangladesh	1	4.3.1.1	blaTEM-1,catA1,dfrA7,sul1,sul2	gyrA-S83F	-	-	12	Female	Years	Inpatient	Dhaka	6899	2018-06-02	Resistant	0	Resistant	0	Resistant	0	Susceptible	32	Susceptible	18	Intermediate	24
29999_5#197	ERR4326025	Bangladesh	2	3.2.2	-	gyrA-S83F	-	IncX1	2	Male	Years	Hospital Laboratory	Dhaka	7200	2018-04-05	Susceptible	32	Susceptible	28	Susceptible	34	Susceptible	34	Susceptible	18	Intermediate	30
29999_5#198	ERR4326026	Bangladesh	2209	2.3.3	-	gyrA-S83F	-	-	3	Male	Years	Hospital Laboratory	Dhaka	7200	2017-12-30	Susceptible	28	Susceptible	24	Susceptible	30	Susceptible	32	Susceptible	17	Intermediate	27
29999_5#199	ERR4326027	Bangladesh	1	4.3.1.3	blaTEM-1,qnrS,sul2,tetA	gyrA-S83Y	-	IncFIB(K)	13	Female	Years	Inpatient	Dhaka	Mirpur Thana	2017-09-21	Resistant	0	Susceptible	28	Susceptible	26	Susceptible	30	Susceptible	18	Resistant	15
29999_5#2	ERR4325831	Bangladesh	2	2.0.1	-	gyrA-S83F	-	-	8	Male	Years	Hospital Laboratory	Dhaka	Darussalam Thana	2018-06-02	Susceptible	32	Susceptible	26	Susceptible	30	Susceptible	34	Susceptible	16	Intermediate	27
29999_5#20	ERR4325849	Bangladesh	2	3.2.2	-	gyrA-S83F	-	-	7	Female	Years	Outpatient	Dhaka	Mirpur Thana	2018-01-28	Susceptible	30	Susceptible	28	Susceptible	36	Susceptible	32	Susceptible	16	Intermediate	26
29999_5#200	ERR4326028	Bangladesh	2209	2.3.3	-	gyrA-S83F	-	-	4	Female	Years	Outpatient	Dhaka	Pallabi Thana	2018-06-05	Susceptible	30	Susceptible	28	Susceptible	30	Susceptible	32	Susceptible	18	Intermediate	26
29999_5#201	ERR4326029	Bangladesh	1	4.3.1.1	blaTEM-1,catA1,dfrA7,sul1,sul2	gyrA-S83F	-	IncFIB(pHCM2)	2	Female	Years	Hospital Laboratory	Dhaka	6700	2018-04-04	Resistant	0	Resistant	0	Resistant	0	Susceptible	36	Susceptible	16	Intermediate	30
29999_5#202	ERR4326030	Bangladesh	2	3.3.2	-	gyrA-S83F	-	-	3	Male	Years	Outpatient	Dhaka	Mirpur Thana	2017-12-06	Susceptible	32	Susceptible	28	Susceptible	30	Susceptible	34	Susceptible	18	Intermediate	26
29999_5#204	ERR4326032	Bangladesh	2	3.3.2	-	gyrA-S83F	-	-	11	Female	Years	Outpatient	Dhaka	Mirpur Thana	2018-06-06	Susceptible	32	Susceptible	26	Susceptible	30	Susceptible	32	Susceptible	16	Intermediate	26
29999_5#205	ERR4326033	Bangladesh	2	2.0.1	-	gyrA-S83F	-	-	2	Male	Years	Outpatient	Dhaka	Kafrul Thana	2018-04-01	Susceptible	30	Susceptible	26	Susceptible	28	Susceptible	32	Susceptible	16	Intermediate	27
29999_5#207	ERR4326035	Bangladesh	2209	2.3.3	-	-	-	-	2	Male	Years	Outpatient	Dhaka	Mirpur Thana	2017-09-18	Susceptible	28	Susceptible	28	Susceptible	24	Susceptible	32	Susceptible	18	Intermediate	26
29999_5#208	ERR4326036	Bangladesh	2209	2.3.3	-	gyrA-S83F	-	-	11	Male	Years	Outpatient	Dhaka	Pallabi Thana	2018-06-05	Susceptible	26	Susceptible	28	Susceptible	28	Susceptible	28	Susceptible	16	Intermediate	24
29999_5#21	ERR4325850	Bangladesh	2	3.3.2.Bd1	-	gyrA-S83F	-	-	4	Female	Years	Outpatient	Dhaka	Kafrul Thana	2017-11-07	Susceptible	30	Susceptible	26	Susceptible	26	Susceptible	32	Susceptible	20	Intermediate	28
29999_5#210	ERR4326038	Bangladesh	1	4.3.1.1	blaTEM-1,catA1,dfrA7,sul1,sul2	gyrA-S83F	-	IncFIB(pHCM2)	3	Female	Years	Hospital Laboratory	Dhaka	7200	2017-12-17	Resistant	0	Resistant	0	Resistant	0	Susceptible	34	Susceptible	16	Intermediate	26
29999_5#212	ERR4326040	Bangladesh	1	4.3.1.1	-	gyrA-S83F	-	IncFIB(pHCM2)	5	Female	Years	Inpatient	Dhaka	Darussalam Thana	2018-06-23	Susceptible	30	Susceptible	26	Susceptible	34	Susceptible	34	Susceptible	15	Intermediate	26
29999_5#213	ERR4326041	Bangladesh	2	3.2.2	-	gyrA-S83F	-	-	8	Male	Years	Outpatient	Dhaka	Mirpur Thana	2018-03-13	Susceptible	20	Susceptible	30	Susceptible	32	Susceptible	34	Susceptible	16	Intermediate	26
29999_5#214	ERR4326042	Bangladesh	2	3.2.2	-	gyrA-S83F	-	-	2	Male	Years	Inpatient	Dhaka	Shana AliThana	2017-12-21	Susceptible	29	Susceptible	30	Susceptible	32	Susceptible	32	Susceptible	17	Intermediate	25
29999_5#215	ERR4326043	Bangladesh	2	3.2.2	-	gyrA-S83F	-	-	8	Male	Years	Inpatient	Dhaka	Mirpur Thana	2017-09-21	Susceptible	30	Susceptible	30	Susceptible	28	Susceptible	32	Susceptible	22	Intermediate	28
29999_5#216	ERR4326044	Bangladesh	2	3.2.2	-	gyrA-S83F	-	-	6	Male	Years	Hospital Laboratory	Dhaka	Sher-E-Bangla Nagar Thana	2018-06-25	Susceptible	28	Susceptible	26	Susceptible	31	Susceptible	32	Susceptible	18	Intermediate	24
29999_5#217	ERR4326045	Bangladesh	1	4.3.1.1	-	gyrA-S83F	-	-	7	Male	Years	Outpatient	Dhaka	Pallabi Thana	2018-03-08	Susceptible	30	Susceptible	28	Susceptible	32	Susceptible	32	Susceptible	16	Intermediate	25
29999_5#218	ERR4326046	Bangladesh	1	4.3.1.3	blaTEM-1,qnrS,sul2,tetA	gyrA-S83Y	-	IncFIB(K)	4	Male	Years	Hospital Laboratory	Dhaka	2600	2018-01-06	Resistant	0	Susceptible	25	Susceptible	28	Susceptible	32	Susceptible	14	Resistant	17
29999_5#22	ERR4325851	Bangladesh	2	2.0.1	-	gyrA-S83F	-	-	11	Female	Years	Outpatient	Dhaka	Adabor Thana	2018-07-16	Susceptible	26	Susceptible	26	Susceptible	30	Susceptible	29	Susceptible	14	Intermediate	23
29999_5#220	ERR4326048	Bangladesh	2209	2.3.3	-	-	-	-	8	Female	Years	Inpatient	Dhaka	Shana AliThana	2018-06-25	Susceptible	30	Susceptible	30	Susceptible	32	Susceptible	36	Susceptible	17	Intermediate	28
29999_5#221	ERR4326049	Bangladesh	1	4.3.1.1	catA1,dfrA7,sul1	gyrA-S83F	-	IncFIB(pHCM2)	11	Female	Months	Inpatient	Dhaka	Pallabi Thana	2018-03-24	Susceptible	30	Resistant	0	Susceptible	26	Susceptible	34	Susceptible	16	Intermediate	24
29999_5#222	ERR5192586	Bangladesh	2209	2.3.3	-	gyrA-S83F	-	-	2	Male	Years	Hospital Laboratory	33	3099	2018-01-06	Susceptible	31	Susceptible	27	Susceptible	36	Susceptible	36	Susceptible	17	Intermediate	26
29999_5#223	ERR4326050	Bangladesh	2	2.0.1	-	gyrA-S83F	-	-	10	Female	Months	Hospital Laboratory	Dhaka	Mirpur Thana	2017-10-15	Susceptible	32	Susceptible	30	Susceptible	28	Susceptible	34	Susceptible	20	Intermediate	28
29999_5#224	ERR4326051	Bangladesh	1	4.3.1.1	blaTEM-1,catA1,dfrA7,sul1,sul2	gyrA-S83F	-	IncFIB(pHCM2)	3	Female	Years	Outpatient	Dhaka	Mirpur Thana	2018-06-20	Resistant	0	Resistant	0	Resistant	0	Susceptible	31	Susceptible	18	Intermediate	24
29999_5#225	ERR4326052	Bangladesh	1	4.3.1.1	blaTEM-1,catA1,dfrA7,sul1,sul2	gyrA-S83F	-	-	4	Male	Years	Outpatient	Dhaka	Mirpur Thana	2018-03-20	Resistant	0	Resistant	0	Resistant	0	Susceptible	30	Susceptible	14	Intermediate	24
29999_5#227	ERR4326054	Bangladesh	2	3.3.2.Bd1	-	gyrA-S83F	-	-	8	Male	Years	Hospital Laboratory	Dhaka	Shana AliThana	2017-10-09	Susceptible	26	Susceptible	30	Susceptible	24	Susceptible	30	Susceptible	18	Intermediate	24
29999_5#228	ERR4326055	Bangladesh	1	4.3.1.1	-	gyrA-S83F	-	IncFIB(pHCM2)	2	Female	Years	Inpatient	Dhaka	Mirpur Thana	2018-06-18	Susceptible	30	Susceptible	26	Susceptible	32	Susceptible	34	Susceptible	15	Intermediate	26
29999_5#229	ERR4326056	Bangladesh	1	4.3.1.1	blaTEM-1,catA1,dfrA7,sul1,sul2	gyrA-S83F	-	-	3	Female	Years	Hospital Laboratory	Dhaka	Shana AliThana	2018-03-19	Resistant	0	Resistant	0	Resistant	0	Susceptible	32	Susceptible	16	Intermediate	26
29999_5#23	ERR4325852	Bangladesh	2	2.0.1	-	gyrA-S83F	-	-	5	Female	Years	Outpatient	Dhaka	Mohammadpur Thana	2018-04-26	Susceptible	33	Susceptible	29	Susceptible	32	Susceptible	37	Susceptible	18	Intermediate	30
29999_5#231	ERR4326058	Bangladesh	2	3.2.2	-	gyrA-S83F	-	-	8	Female	Years	Outpatient	Dhaka	Mirpur Thana	2017-10-09	Susceptible	30	Susceptible	28	Susceptible	26	Susceptible	34	Susceptible	20	Intermediate	26
29999_5#232	ERR4326059	Bangladesh	2	3.2.2	-	gyrA-S83F	-	-	22	Male	Months	Hospital Laboratory	Dhaka	Mirpur Thana	2018-06-12	Susceptible	28	Susceptible	28	Susceptible	34	Susceptible	32	Susceptible	15	Intermediate	24
29999_5#233	ERR4326060	Bangladesh	2	3.2.2	-	gyrA-S83F	-	-	9	Female	Years	Hospital Laboratory	Dhaka	Mirpur Thana	2018-03-21	Susceptible	28	Susceptible	30	Susceptible	30	Susceptible	30	Susceptible	14	Intermediate	24
29999_5#234	ERR4326061	Bangladesh	2	2	-	-	-	-	13	Female	Months	Hospital Laboratory	Dhaka	Mirpur Thana	2018-01-01	Susceptible	30	Susceptible	28	Susceptible	34	Susceptible	32	Susceptible	18	Intermediate	30
29999_5#235	ERR4326062	Bangladesh	1	4.3.1.1	blaTEM-1,catA1,dfrA7,sul1,sul2	gyrA-S83F	-	-	10	Male	Months	Outpatient	Dhaka	Pallabi Thana	2017-10-08	Resistant	0	Resistant	0	Resistant	0	Susceptible	32	Susceptible	16	Intermediate	24
29999_5#236	ERR4326063	Bangladesh	1	4.3.1.1	-	gyrA-S83F	-	IncFIB(pHCM2)	7	Female	Years	Outpatient	Dhaka	Mirpur Thana	2018-06-09	Susceptible	28	Susceptible	26	Susceptible	32	Susceptible	30	Susceptible	15	Intermediate	24
29999_5#237	ERR4326064	Bangladesh	2	3.2.2	-	gyrA-S83F	-	-	5	Male	Years	Inpatient	Dhaka	Mirpur Thana	2018-03-25	Susceptible	30	Susceptible	26	Susceptible	32	Susceptible	32	Susceptible	16	Intermediate	26
29999_5#238	ERR4326065	Bangladesh	1	4.3.1.1	blaTEM-1,catA1,dfrA7,sul1,sul2	gyrA-S83F	-	IncFIB(pHCM2)	6	Male	Years	Outpatient	Dhaka	Pallabi Thana	2017-12-28	Resistant	0	Resistant	0	Resistant	0	Susceptible	30	Susceptible	15	Intermediate	22
29999_5#239	ERR4326066	Bangladesh	2	2.0.1	-	gyrA-S83F	-	-	6	Female	Years	Inpatient	Dhaka	Pallabi Thana	2017-10-05	Susceptible	28	Susceptible	28	Susceptible	26	Susceptible	30	Susceptible	20	Intermediate	26
29999_5#24	ERR4325853	Bangladesh	1	4.3.1.3	blaTEM-1,qnrS,sul2,tetA	gyrA-S83Y	-	IncFIB(K)	5	Male	Years	Inpatient	Dhaka	Hazaribag Thana	2018-02-17	Resistant	0	Susceptible	28	Susceptible	34	Susceptible	35	Susceptible	19	Resistant	16
29999_5#240	ERR4326067	Bangladesh	2	2.0.1	-	gyrA-S83F	-	-	8	Male	Years	Outpatient	Dhaka	Adabor Thana	2018-06-26	Susceptible	30	Susceptible	28	Susceptible	28	Susceptible	32	Susceptible	16	Intermediate	26
29999_5#241	ERR4326068	Bangladesh	1	4.3.1.1	blaTEM-1,catA1,dfrA7,sul1,sul2	gyrA-S83F	-	-	22	Female	Years	Outpatient	Dhaka	Mirpur Thana	2018-03-28	Susceptible	28	Susceptible	30	Susceptible	30	Susceptible	30	Susceptible	14	Intermediate	24
29999_5#242	ERR4326069	Bangladesh	1	4.3.1.1	-	gyrA-S83F	-	IncFIB(pHCM2)	9	Female	Years	Hospital Laboratory	Dhaka	Mirpur Thana	2018-01-06	Susceptible	30	Susceptible	30	Susceptible	36	Susceptible	34	Susceptible	16	Intermediate	26
29999_5#243	ERR4326070	Bangladesh	2	3.1.2	-	gyrA-D87N	-	-	4	Female	Years	Hospital Laboratory	Dhaka	Mirpur Thana	2017-10-15	Susceptible	30	Susceptible	22	Susceptible	24	Susceptible	32	Susceptible	17	Intermediate	30
29999_5#244	ERR4326071	Bangladesh	2	3.3.2.Bd1	-	gyrA-S83F	-	IncFIB(pHCM2)	9	Male	Years	Inpatient	Dhaka	6700	2018-06-28	Susceptible	32	Susceptible	30	Susceptible	38	Susceptible	36	Susceptible	18	Intermediate	30
29999_5#245	ERR4326072	Bangladesh	2	3.2.2	-	gyrA-S83F	-	-	4	Male	Years	Outpatient	Dhaka	Shana AliThana	2018-03-29	Susceptible	30	Susceptible	30	Susceptible	32	Susceptible	32	Susceptible	16	Intermediate	25
29999_5#246	ERR4326073	Bangladesh	2	3.3.2.Bd1	-	gyrA-S83F	-	-	7	Female	Years	Hospital Laboratory	Dhaka	Sher-E-Bangla Nagar Thana	2018-01-10	Susceptible	30	Susceptible	25	Susceptible	31	Susceptible	32	Susceptible	14	Intermediate	26
29999_5#247	ERR4326074	Bangladesh	1	4.3.1.3	blaTEM-1,qnrS,sul2,tetA	gyrA-S83F	-	IncFIB(K)	5	Male	Years	Inpatient	Dhaka	Mirpur Thana	2017-09-24	Resistant	0	Susceptible	28	Susceptible	28	Susceptible	30	Susceptible	16	Resistant	18
29999_5#248	ERR4326075	Bangladesh	2209	2.3.3	-	-	-	-	6	Female	Years	Inpatient	Dhaka	6700	2018-06-28	Susceptible	30	Susceptible	28	Susceptible	34	Susceptible	34	Susceptible	16	Intermediate	27
29999_5#249	ERR4326076	Bangladesh	2	3.3.2.Bd2	-	gyrA-D87N	-	IncFIB(pHCM2)	2	Female	Years	Outpatient	Dhaka	Shana AliThana	2018-03-22	Susceptible	28	Susceptible	30	Susceptible	30	Susceptible	30	Susceptible	14	Intermediate	28
29999_5#25	ERR4325854	Bangladesh	2	3.2.2	-	gyrA-S83F	-	-	3	Male	Years	Outpatient	Dhaka	Mirpur Thana	2017-11-08	Susceptible	28	Susceptible	30	Susceptible	30	Susceptible	32	Susceptible	20	Intermediate	26
29999_5#250	ERR4326077	Bangladesh	2209	2.3.3	-	-	-	-	22	Female	Months	Hospital Laboratory	Dhaka	Mirpur Thana	2017-12-30	Susceptible	30	Susceptible	28	Susceptible	36	Susceptible	34	Susceptible	18	Intermediate	28
29999_5#251	ERR4326078	Bangladesh	1	4.3.1.1	blaTEM-1,catA1,dfrA7,sul2	gyrA-S83F	-	IncFIB(pHCM2)	5	Male	Years	Hospital Laboratory	Dhaka	Mirpur Thana	2017-10-05	Resistant	0	Resistant	0	Resistant	0	Susceptible	28	Susceptible	20	Intermediate	26
29999_5#252	ERR4326079	Bangladesh	1	4.3.1.3	blaTEM-1,qnrS,sul2,tetA	gyrA-S83Y	-	IncFIB(K)	4	Female	Years	Hospital Laboratory	Dhaka	Kafrul Thana	2018-05-09	Resistant	0	Susceptible	28	Susceptible	24	Susceptible	32	Susceptible	14	Resistant	15
29999_5#253	ERR4326080	Bangladesh	2	3.2.2	-	gyrA-S83F	-	-	10	Female	Years	Outpatient	Dhaka	Mirpur Thana	2018-03-24	Susceptible	30	Susceptible	26	Susceptible	32	Susceptible	30	Susceptible	16	Intermediate	24
29999_5#254	ERR4326081	Bangladesh	1	4.3.1.1	blaTEM-1,catA1,dfrA7,sul1,sul2	gyrA-S83F	-	IncFIB(pHCM2)	4	Female	Years	Inpatient	Dhaka	Kafrul Thana	2017-12-31	Resistant	0	Resistant	0	Resistant	0	Susceptible	32	Susceptible	18	Intermediate	28
29999_5#256	ERR4326083	Bangladesh	1	4.3.1.1	blaTEM-1,catA1,dfrA7,sul1,sul2	gyrA-S83F	acrB-R717Q	-	9	Male	Years	Inpatient	Dhaka	Pallabi Thana	2018-05-08	Resistant	0	Resistant	0	Resistant	0	Susceptible	32	Susceptible	13	Intermediate	24
29999_5#257	ERR4326084	Bangladesh	2	3.2.2	-	gyrA-S83F	-	-	21	Male	Months	Outpatient	Dhaka	Pallabi Thana	2018-03-12	Susceptible	30	Susceptible	28	Susceptible	32	Susceptible	32	Susceptible	16	Intermediate	24
29999_5#258	ERR4326085	Bangladesh	2	3.2.2	-	gyrA-S83F	-	-	5	Female	Years	Outpatient	Dhaka	Shana AliThana	2017-11-19	Susceptible	30	Susceptible	26	Susceptible	24	Susceptible	32	Susceptible	17	Intermediate	26
29999_5#26	ERR4325855	Bangladesh	2	3.3.2.Bd2	-	gyrA-D87N	-	IncFIB(pHCM2)	2	Female	Years	Outpatient	Dhaka	Adabor Thana	2018-07-22	Susceptible	27	Susceptible	24	Susceptible	30	Susceptible	28	Susceptible	16	Intermediate	25
29999_5#260	ERR4326087	Bangladesh	2	3.2.2	-	gyrA-S83F	-	-	11	Male	Years	Inpatient	Dhaka	Mirpur Thana	2018-06-02	Susceptible	31	Susceptible	29	Susceptible	35	Susceptible	31	Susceptible	15	Intermediate	24
29999_5#261	ERR4326088	Bangladesh	2	3.2.2	-	gyrA-S83F	-	-	2	Male	Years	Outpatient	Dhaka	Pallabi Thana	2018-04-04	Resistant	0	Resistant	0	Resistant	0	Susceptible	32	Susceptible	18	Intermediate	22
29999_5#262	ERR4326089	Bangladesh	2209	2.3.3	-	-	-	-	6	Male	Years	Inpatient	Dhaka	2900	2017-11-21	Susceptible	30	Susceptible	28	Susceptible	26	Susceptible	33	Susceptible	15	Intermediate	29
29999_5#263	ERR4326090	Bangladesh	1	4.3.1.1	-	gyrA-S83F	-	IncFIB(pHCM2)	12	Male	Years	Outpatient	Dhaka	Mirpur Thana	2017-10-07	Susceptible	27	Susceptible	22	Susceptible	28	Susceptible	32	Susceptible	17	Intermediate	25
29999_5#264	ERR4326091	Bangladesh	2	3.2.2	-	gyrA-S83F	-	-	2	Male	Years	Inpatient	Dhaka	Kafrul Thana	2018-05-15	Susceptible	32	Susceptible	28	Susceptible	32	Susceptible	34	Susceptible	16	Intermediate	24
29999_5#265	ERR4326092	Bangladesh	2	3.3.2	-	gyrA-S83F	-	-	7	Female	Years	Outpatient	Dhaka	Mirpur Thana	2018-04-05	Susceptible	28	Susceptible	26	Susceptible	28	Susceptible	32	Susceptible	16	Intermediate	24
29999_5#266	ERR4326093	Bangladesh	2	2.0.1	-	gyrA-S83F	-	-	6	Male	Years	Outpatient	Dhaka	Kafrul Thana	2017-11-18	Susceptible	30	Susceptible	24	Susceptible	26	Susceptible	32	Susceptible	17	Intermediate	28
29999_5#267	ERR4326094	Bangladesh	1	4.3.1.1	-	gyrA-S83F	-	IncFIB(pHCM2)	2	Female	Years	Outpatient	Dhaka	Mirpur Thana	2018-05-09	Susceptible	30	Susceptible	28	Susceptible	34	Susceptible	34	Susceptible	15	Intermediate	26
29999_5#268	ERR4326095	Bangladesh	2	3.2.2	-	gyrA-S83F	-	-	5	Female	Years	Outpatient	Dhaka	Mirpur Thana	2018-04-05	Susceptible	26	Susceptible	28	Susceptible	32	Susceptible	30	Susceptible	16	Intermediate	25
29999_5#269	ERR4326096	Bangladesh	2209	2.3.3	-	gyrA-S83F	-	-	4	Male	Years	Outpatient	Dhaka	Mohammadpur Thana	2017-11-22	Susceptible	32	Susceptible	28	Susceptible	28	Susceptible	34	Susceptible	20	Resistant	20
29999_5#27	ERR4325856	Bangladesh	2	3.2.2	-	gyrA-S83F	-	-	3	Female	Years	Outpatient	Dhaka	Adabor Thana	2018-05-06	Susceptible	30	Susceptible	28	Susceptible	34	Susceptible	36	Susceptible	18	Intermediate	29
29999_5#270	ERR4326097	Bangladesh	1	4.3.1.1	-	gyrA-S83F	-	-	3	Female	Years	Outpatient	Dhaka	Pallabi Thana	2018-05-12	Resistant	0	Resistant	0	Resistant	0	Susceptible	32	Susceptible	16	Intermediate	26
29999_5#271	ERR4326098	Bangladesh	1	4.3.1.1	blaTEM-1,catA1,dfrA7,sul1,sul2	gyrA-S83F	-	IncFIB(pHCM2)	16	Female	Years	Hospital Laboratory	Dhaka	Mirpur Thana	2018-05-15	Resistant	0	Resistant	0	Resistant	0	Susceptible	34	Susceptible	16	Intermediate	28
29999_5#272	ERR4326099	Bangladesh	1	4.3.1.3	blaTEM-1,qnrS,sul2,tetA	gyrA-S83Y	-	IncFIB(K)	14	Male	Years	Outpatient	Dhaka	Mirpur Thana	2018-02-25	Resistant	0	Susceptible	24	Susceptible	31	Susceptible	36	Susceptible	16	Resistant	17
29999_5#273	ERR4326100	Bangladesh	1	4.3.1.1	-	gyrA-S83F	-	IncFIB(pHCM2)	3	Female	Years	Inpatient	Dhaka	Mirpur Thana	2017-11-23	Susceptible	26	Susceptible	30	Susceptible	26	Susceptible	32	Susceptible	16	Intermediate	24
29999_5#274	ERR4326101	Bangladesh	1	4.3.1.1	blaTEM-1,catA1,dfrA7,sul1,sul2	gyrA-S83F	-	-	5	Female	Years	Outpatient	Dhaka	Shana AliThana	2018-05-15	Resistant	0	Resistant	0	Resistant	0	Susceptible	30	Susceptible	15	Intermediate	21
29999_5#275	ERR4326102	Bangladesh	2	2.0.1	-	gyrA-S83F	-	-	10	Male	Years	Outpatient	Dhaka	Pallabi Thana	2018-02-26	Susceptible	32	Susceptible	26	Susceptible	30	Susceptible	34	Susceptible	18	Intermediate	28
29999_5#277	ERR4326104	Bangladesh	2	3.2.2	-	gyrA-S83F	-	-	4	Male	Years	Hospital Laboratory	Dhaka	Mirpur Thana	2018-06-04	Susceptible	28	Susceptible	24	Susceptible	34	Susceptible	32	Susceptible	19	Intermediate	26
29999_5#278	ERR4326105	Bangladesh	1	4.3.1.1	-	gyrA-S83F	-	IncFIB(pHCM2)	5	Male	Years	Outpatient	Dhaka	Mohammadpur Thana	2018-02-26	Susceptible	30	Susceptible	24	Susceptible	32	Susceptible	34	Susceptible	18	Intermediate	27
29999_5#279	ERR4326106	Bangladesh	2	3.3.2	-	gyrA-S83F	-	-	4	Female	Years	Inpatient	Dhaka	6600	2017-11-23	Susceptible	30	Susceptible	30	Susceptible	24	Susceptible	34	Susceptible	20	Intermediate	26
29999_5#28	ERR4325857	Bangladesh	2209	2.3.3	-	gyrA-S83F	-	-	5	Female	Years	Inpatient	33	3099	2018-02-13	Susceptible	26	Susceptible	30	Susceptible	32	Susceptible	30	Susceptible	15	Intermediate	25
29999_5#280	ERR4326107	Bangladesh	1	4.3.1.1	-	gyrA-S83F	-	IncFIB(pHCM2)	6	Male	Years	Hospital Laboratory	Dhaka	Sher-E-Bangla Nagar Thana	2018-06-05	Susceptible	28	Susceptible	26	Susceptible	32	Susceptible	32	Susceptible	17	Intermediate	26
29999_5#282	ERR4326109	Bangladesh	2209	2.3.3	-	-	-	-	23	Female	Months	Outpatient	Dhaka	Sher-E-Bangla Nagar Thana	2017-11-26	Susceptible	30	Susceptible	24	Susceptible	26	Susceptible	31	Susceptible	17	Intermediate	28
29999_5#283	ERR4326110	Bangladesh	1	4.3.1.1	blaTEM-1,catA1,dfrA7,sul1,sul2	gyrA-S83F	-	IncFIB(pHCM2)	3	Male	Years	Hospital Laboratory	Dhaka	Mohammadpur Thana	2018-06-05	Resistant	0	Resistant	0	Resistant	0	Susceptible	32	Susceptible	18	Intermediate	28
29999_5#286	ERR4326113	Bangladesh	2	3.2.2	-	gyrA-S83F	-	-	9	Female	Years	Outpatient	Dhaka	Pallabi Thana	2018-04-22	Susceptible	26	Susceptible	28	Susceptible	30	Susceptible	30	Susceptible	15	Intermediate	24
29999_5#287	ERR4326114	Bangladesh	1	4.3.1.3	blaTEM-1,qnrS,sul2,tetA	gyrA-S83Y	-	IncFIB(K)	10	Male	Years	Outpatient	Dhaka	Mirpur Thana	2018-03-04	Resistant	0	Susceptible	25	Susceptible	28	Susceptible	33	Susceptible	14	Resistant	19
29999_5#288	ERR4326115	Bangladesh	1	4.3.1.1	blaTEM-1,catA1,dfrA7,sul1,sul2	gyrA-S83F	-	IncFIB(pHCM2)	6	Male	Years	Outpatient	Dhaka	Kafrul Thana	2017-11-18	Resistant	0	Resistant	0	Resistant	0	Susceptible	30	Susceptible	18	Intermediate	22
29999_5#289	ERR4326116	Bangladesh	1	4.3.1.1	-	gyrA-S83F	-	IncFIB(pHCM2)	4	Male	Years	Outpatient	Dhaka	Sher-E-Bangla Nagar Thana	2018-04-22	Susceptible	28	Susceptible	28	Susceptible	30	Susceptible	28	Susceptible	14	Intermediate	22
29999_5#290	ERR4326117	Bangladesh	2	3.3.2	-	gyrA-S83F	-	-	6	Male	Years	Outpatient	Dhaka	Mirpur Thana	2018-03-08	Susceptible	25	Susceptible	30	Susceptible	23	Susceptible	35	Susceptible	15	Intermediate	26
29999_5#291	ERR4326118	Bangladesh	2	3.2.2	-	gyrA-S83F	-	-	6	Male	Years	Outpatient	Dhaka	Mirpur Thana	2017-11-29	Susceptible	27	Susceptible	28	Susceptible	34	Susceptible	33	Susceptible	17	Intermediate	25
29999_5#292	ERR4326119	Bangladesh	1	4.3.1.3	blaTEM-1,qnrS,sul2,tetA	gyrA-S83Y	-	IncFIB(K)	2	Female	Years	Inpatient	Dhaka	Mirpur Thana	2018-05-21	Resistant	0	Susceptible	30	Susceptible	30	Susceptible	34	Susceptible	18	Resistant	15
29999_5#293	ERR4326120	Bangladesh	1	4.3.1.1	-	gyrA-S83F	-	-	6	Female	Years	Inpatient	Dhaka	Pallabi Thana	2018-03-10	Susceptible	30	Susceptible	27	Susceptible	34	Susceptible	35	Susceptible	16	Intermediate	27
29999_5#294	ERR4326121	Bangladesh	1	4.3.1.1	blaTEM-1,catA1,dfrA7,sul1,sul2	gyrA-S83F	-	IncFIB(pHCM2)	9	Male	Years	Hospital Laboratory	Dhaka	7200	2017-11-15	Resistant	0	Resistant	0	Resistant	0	Susceptible	30	Susceptible	17	Intermediate	25
29999_5#295	ERR4326122	Bangladesh	1	4.3.1.3	blaTEM-1,qnrS,sul2,tetA	gyrA-S83Y	-	IncFIB(K)	8	Male	Years	Outpatient	Dhaka	Mirpur Thana	2018-05-24	Susceptible	28	Susceptible	28	Susceptible	34	Susceptible	32	Susceptible	15	Intermediate	26
29999_5#297	ERR4326124	Bangladesh	1	4.3.1.1	blaTEM-1,catA1,dfrA7,sul1,sul2	gyrA-S83F	-	-	3	Male	Years	Hospital Laboratory	Dhaka	Shana AliThana	2017-11-21	Resistant	0	Resistant	0	Resistant	0	Susceptible	30	Susceptible	18	Intermediate	24
29999_5#298	ERR4326125	Bangladesh	2	3.2.2	-	gyrA-S83F	-	-	3	Female	Years	Hospital Laboratory	Dhaka	Pallabi Thana	2018-04-23	Susceptible	28	Susceptible	28	Susceptible	30	Susceptible	28	Susceptible	15	Intermediate	24
29999_5#299	ERR4326126	Bangladesh	2	3.3.2	-	gyrA-S83F	-	-	9	Female	Years	Outpatient	Dhaka	Mirpur Thana	2018-03-12	Susceptible	31	Susceptible	23	Susceptible	28	Susceptible	35	Susceptible	14	Intermediate	27
29999_5#3	ERR4325832	Bangladesh	2	3.3.2	-	gyrA-S83Y	-	-	23	Male	Months	Inpatient	Dhaka	Shana AliThana	2018-01-30	Susceptible	28	Susceptible	29	Susceptible	32	Susceptible	32	Susceptible	18	Intermediate	26
29999_5#30	ERR4325859	Bangladesh	2	3.2.2	-	gyrA-S83F	-	-	9	Male	Months	Outpatient	Dhaka	Mirpur Thana	2018-07-26	Susceptible	27	Susceptible	27	Susceptible	34	Susceptible	32	Susceptible	14	Intermediate	25
29999_5#300	ERR4326127	Bangladesh	1	4.3.1.1	blaTEM-1,catA1,dfrA7,sul1,sul2	gyrA-S83F	-	IncFIB(pHCM2)	3	Male	Years	Outpatient	Dhaka	Kafrul Thana	2017-11-19	Resistant	0	Resistant	0	Resistant	0	Susceptible	30	Susceptible	18	Intermediate	26
29999_5#301	ERR4326128	Bangladesh	1	4.3.1.1	blaTEM-1,qnrS,sul2,tetA	gyrA-S83F	-	-	3	Female	Years	Outpatient	Dhaka	Pallabi Thana	2018-05-31	Susceptible	26	Resistant	0	Susceptible	18	Susceptible	30	Susceptible	16	Intermediate	23
29999_5#302	ERR4326129	Bangladesh	1	4.3.1.1	-	gyrA-S83F	-	IncFIB(pHCM2)	6	Male	Years	Inpatient	33	3099	2018-03-15	Susceptible	34	Susceptible	30	Susceptible	40	Susceptible	38	Susceptible	18	Intermediate	26
29999_5#303	ERR4326130	Bangladesh	1	4.3.1.1	blaTEM-1,catA1,dfrA7,sul1,sul2	gyrA-S83F	acrB-R717Q	IncFIB(pHCM2)	2	Male	Years	Outpatient	Dhaka	Mirpur Thana	2017-11-11	Resistant	0	Resistant	0	Resistant	0	Susceptible	32	Susceptible	16	Intermediate	26
29999_5#304	ERR4326131	Bangladesh	1	4.3.1.1	catA1,dfrA7,sul1	gyrA-S83F	-	-	3	Male	Years	Outpatient	Dhaka	Pallabi Thana	2018-05-29	Susceptible	32	Resistant	10	Susceptible	32	Susceptible	36	Susceptible	16	Intermediate	22
29999_5#305	ERR4326132	Bangladesh	1	4.3.1.1	-	gyrA-S83F	-	IncFIB(pHCM2)	2	Female	Years	Outpatient	Dhaka	Mirpur Thana	2018-02-25	Susceptible	32	Susceptible	28	Susceptible	32	Susceptible	32	Susceptible	14	Intermediate	25
29999_5#306	ERR4326133	Bangladesh	2	3.3.2	-	gyrA-S83Y	-	-	9	Female	Years	Outpatient	Dhaka	Mirpur Thana	2017-11-11	Susceptible	30	Susceptible	30	Susceptible	28	Susceptible	32	Susceptible	20	Intermediate	28
29999_5#307	ERR4326134	Bangladesh	1	4.3.1.1	blaTEM-1,catA1,dfrA7,sul1,sul2	gyrA-S83F	-	-	5	Male	Years	Outpatient	Dhaka	Kafrul Thana	2018-05-28	Susceptible	22	Susceptible	24	Susceptible	30	Susceptible	30	Susceptible	13	Intermediate	22
29999_5#308	ERR4326135	Bangladesh	1	4.3.1.1	blaTEM-1,catA1,dfrA7,sul1,sul2	gyrA-S83F	-	-	2	Female	Years	Inpatient	Dhaka	Shana AliThana	2018-02-27	Resistant	0	Resistant	0	Resistant	0	Susceptible	32	Susceptible	15	Intermediate	24
29999_5#309	ERR4326136	Bangladesh	2	3.3.2	-	gyrA-S83F	-	-	10	Female	Years	Outpatient	Dhaka	Adabor Thana	2017-12-04	Susceptible	30	Susceptible	23	Susceptible	28	Susceptible	35	Susceptible	14	Intermediate	27
29999_5#31	ERR4325860	Bangladesh	2	3.3.2.Bd1	-	gyrA-S83F	-	-	3	Male	Years	Hospital Laboratory	Dhaka	3800	2018-05-08	Susceptible	34	Susceptible	28	Susceptible	34	Susceptible	38	Susceptible	20	Susceptible	32
29999_5#310	ERR5192587	Bangladesh	1	4.3.1.1	-	gyrA-S83F	-	IncFIB(pHCM2)	3	Female	Years	Hospital Laboratory	Dhaka	Mirpur Thana	2018-05-27	Susceptible	24	Susceptible	28	Susceptible	30	Susceptible	30	Susceptible	14	Intermediate	24
29999_5#311	ERR4326137	Bangladesh	2	3.2.2	-	gyrA-S83F	-	-	4	Male	Years	Outpatient	Dhaka	Pallabi Thana	2018-02-26	Susceptible	30	Susceptible	26	Susceptible	30	Susceptible	32	Susceptible	14	Intermediate	24
29999_5#312	ERR4326138	Bangladesh	1	4.3.1.3	blaTEM-1,qnrS,sul2,tetA	gyrA-S83Y	-	IncFIB(K)	7	Female	Years	Hospital Laboratory	Dhaka	2600	2017-12-11	Resistant	0	Susceptible	24	Susceptible	24	Susceptible	32	Susceptible	14	Resistant	15
29999_5#313	ERR4326139	Bangladesh	1	4.3.1.1	-	gyrA-S83F	-	IncFIB(pHCM2)	7	Male	Months	Outpatient	Dhaka	Mirpur Thana	2018-06-04	Susceptible	29	Susceptible	29	Susceptible	32	Susceptible	32	Susceptible	13	Intermediate	24
29999_5#314	ERR4326140	Bangladesh	2209	2.3.3	-	gyrA-S83F	-	-	7	Male	Years	Hospital Laboratory	Dhaka	Mirpur Thana	2018-03-19	Susceptible	28	Susceptible	27	Susceptible	32	Susceptible	31	Susceptible	17	Intermediate	26
29999_5#315	ERR4326141	Bangladesh	1	4.3.1.1	blaTEM-1,qnrS,sul2,tetA	gyrA-S83F	-	IncFIB(K),IncFIB(pHCM2)	3	Male	Years	Outpatient	Dhaka	Mirpur Thana	2017-12-10	Susceptible	30	Susceptible	24	Susceptible	28	Susceptible	32	Susceptible	15	Intermediate	24
29999_5#316	ERR4899186	Bangladesh	1	4.3.1.1	-	gyrA-S83F	-	IncFIB(pHCM2)	18	Female	Years	Hospital Laboratory	Dhaka	Mirpur Thana	2018-06-07	Susceptible	30	Susceptible	24	Susceptible	32	Susceptible	34	Susceptible	16	Intermediate	25
29999_5#317	ERR4326142	Bangladesh	1	4.3.1.1	-	gyrA-S83F	-	-	9	Female	Years	Outpatient	Dhaka	Pallabi Thana	2018-02-27	Susceptible	32	Susceptible	26	Susceptible	34	Susceptible	34	Susceptible	18	Intermediate	26
29999_5#318	ERR4326143	Bangladesh	1	4.3.1.3	blaTEM-1,qnrS,sul2,tetA	gyrA-S83Y	-	IncFIB(K)	4	Female	Years	Hospital Laboratory	Dhaka	Kafrul Thana	2017-12-13	Resistant	0	Susceptible	28	Susceptible	26	Susceptible	36	Susceptible	18	Resistant	20
29999_5#319	ERR4326144	Bangladesh	1	4.3.1.1	blaTEM-1,catA1,dfrA7,sul1,sul2	gyrA-S83F	-	-	2	Male	Years	Hospital Laboratory	Dhaka	Adabor Thana	2018-05-27	Resistant	0	Resistant	0	Resistant	0	Susceptible	34	Susceptible	16	Intermediate	25
29999_5#32	ERR4325861	Bangladesh	2	3.2.2	-	gyrA-S83F	-	-	5	Female	Years	Outpatient	Dhaka	Mirpur Thana	2018-02-11	Susceptible	28	Susceptible	28	Susceptible	32	Susceptible	30	Susceptible	15	Intermediate	25
29999_5#320	ERR4326145	Bangladesh	2209	2.3.3	-	gyrA-S83F	-	-	6	Male	Years	Hospital Laboratory	Dhaka	Mirpur Thana	2018-03-25	Susceptible	32	Susceptible	32	Susceptible	34	Susceptible	38	Susceptible	16	Intermediate	30
29999_5#321	ERR4326146	Bangladesh	1	4.3.1.1	blaTEM-1,catA1,dfrA7,sul1,sul2	gyrA-S83F	-	IncFIB(pHCM2)	6	Male	Years	Hospital Laboratory	Dhaka	Sher-E-Bangla Nagar Thana	2017-12-14	Resistant	0	Resistant	0	Resistant	0	Susceptible	36	Susceptible	18	Intermediate	26
29999_5#322	ERR4326147	Bangladesh	1	4.3.1	-	gyrA-S83Y	-	-	9	Female	Months	Outpatient	Dhaka	Sher-E-Bangla Nagar Thana	2018-05-24	Susceptible	30	Susceptible	28	Susceptible	34	Susceptible	36	Susceptible	16	Intermediate	28
29999_5#323	ERR4326148	Bangladesh	2	3.2.2	-	gyrA-S83F	-	IncX1	3	Female	Years	Outpatient	Dhaka	Mohammadpur Thana	2018-03-24	Susceptible	24	Susceptible	24	Susceptible	28	Susceptible	33	Susceptible	14	Intermediate	24
29999_5#325	ERR4326150	Bangladesh	1	4.3.1.1	blaTEM-1,catA1,dfrA7,sul1,sul2	gyrA-S83F	-	-	5	Male	Years	Hospital Laboratory	Dhaka	Pallabi Thana	2018-04-19	Resistant	0	Resistant	0	Resistant	0	Susceptible	32	Susceptible	14	Intermediate	22
29999_5#327	ERR4326152	Bangladesh	2	3.3.2	-	gyrA-S83F	-	-	5	Female	Years	Hospital Laboratory	Dhaka	Sher-E-Bangla Nagar Thana	2017-11-11	Susceptible	28	Susceptible	28	Susceptible	26	Susceptible	32	Susceptible	17	Intermediate	28
29999_5#328	ERR4326153	Bangladesh	1	4.3.1.1	blaTEM-1,catA1,dfrA7,sul1,sul2	gyrA-S83F	-	-	3	Male	Years	Inpatient	Dhaka	Mirpur Thana	2018-04-17	Resistant	0	Resistant	0	Resistant	0	Susceptible	30	Susceptible	13	Intermediate	22
29999_5#329	ERR4326154	Bangladesh	1	4.3.1.1	blaTEM-1,catA1,dfrA7,sul1,sul2	gyrA-S83F	-	-	5	Male	Years	Inpatient	Dhaka	Mirpur Thana	2018-03-03	Resistant	0	Resistant	0	Resistant	0	Susceptible	32	Susceptible	16	Intermediate	24
29999_5#33	ERR4325862	Bangladesh	2	3.2.2	-	gyrA-S83F	-	-	10	Male	Years	Outpatient	Dhaka	Shana AliThana	2017-11-09	Susceptible	28	Susceptible	26	Susceptible	24	Susceptible	30	Susceptible	18	Intermediate	26
29999_5#331	ERR4326156	Bangladesh	2	3.2.2	-	gyrA-S83F	-	-	18	Female	Months	Inpatient	Dhaka	7200	2018-04-19	Susceptible	30	Susceptible	26	Susceptible	34	Susceptible	30	Susceptible	18	Intermediate	26
29999_5#332	ERR4326157	Bangladesh	2	3.2.2	-	gyrA-S83F	-	-	5	Male	Years	Outpatient	Dhaka	Pallabi Thana	2018-02-27	Susceptible	34	Susceptible	28	Susceptible	34	Susceptible	32	Susceptible	16	Intermediate	30
29999_5#333	ERR4326158	Bangladesh	2	3.3.2	-	gyrA-S83F	-	-	6	Female	Years	Outpatient	Dhaka	Sher-E-Bangla Nagar Thana	2017-11-07	Susceptible	31	Susceptible	26	Susceptible	23	Susceptible	34	Susceptible	17	Intermediate	30
29999_5#334	ERR4326159	Bangladesh	2	3.2.2	-	gyrA-S83F	-	-	6	Male	Years	Hospital Laboratory	Dhaka	Pallabi Thana	2018-04-28	Susceptible	30	Susceptible	30	Susceptible	32	Susceptible	36	Susceptible	18	Intermediate	28
29999_5#336	ERR4326161	Bangladesh	2	3.3.2	-	gyrA-S83F	-	-	3	Female	Years	Inpatient	Dhaka	Mirpur Thana	2017-08-09	Susceptible	30	Susceptible	26	Susceptible	28	Susceptible	34	Susceptible	18	Intermediate	30
29999_5#337	ERR4326162	Bangladesh	1	4.3.1.1	blaTEM-1,catA1,dfrA7,sul1,sul2	gyrA-S83F	-	IncFIB(pHCM2)	6	Male	Years	Outpatient	Dhaka	Adabor Thana	2018-05-15	Resistant	0	Susceptible	22	Resistant	0	Susceptible	32	Susceptible	16	Intermediate	22
29999_5#338	ERR4326163	Bangladesh	1	4.3.1.1	blaTEM-1,catA1,dfrA7,sul1,sul2	gyrA-S83F	-	IncFIB(pHCM2)	11	Male	Months	Inpatient	Dhaka	Mirpur Thana	2018-03-19	Resistant	0	Resistant	0	Resistant	0	Susceptible	30	Susceptible	14	Intermediate	24
29999_5#339	ERR4326164	Bangladesh	1	4.3.1.3	blaTEM-1,qnrS,sul2,tetA	gyrA-S83Y	-	IncFIB(K)	4	Male	Years	Inpatient	Dhaka	1000	2017-08-01	Resistant	0	Susceptible	24	Susceptible	24	Susceptible	33	Susceptible	17	Resistant	18
29999_5#34	ERR4325863	Bangladesh	1	4.3.1.1	-	gyrA-S83F	-	IncFIB(pHCM2)	8	Female	Years	Outpatient	Dhaka	Sher-E-Bangla Nagar Thana	2018-07-24	Susceptible	28	Susceptible	27	Susceptible	32	Susceptible	30	Susceptible	14	Intermediate	24
29999_5#340	ERR4326165	Bangladesh	1	4.3.1.3	blaTEM-1,qnrS,sul2,tetA	gyrA-S83Y	-	IncFIB(K)	9	Male	Years	Outpatient	Dhaka	Mirpur Thana	2018-04-28	Resistant	0	Susceptible	26	Susceptible	24	Susceptible	32	Susceptible	16	Resistant	16
29999_5#341	ERR4326166	Bangladesh	1	4.3.1.3	blaTEM-1,qnrS,sul2,tetA	gyrA-S83Y	-	IncFIB(K)	4	Male	Years	Outpatient	Dhaka	Kafrul Thana	2018-01-28	Resistant	0	Susceptible	32	Susceptible	38	Susceptible	36	Susceptible	14	Resistant	19
29999_5#343	ERR4326168	Bangladesh	1	4.3.1.1	blaTEM-1,catA1,dfrA7,sul1,sul2	gyrA-S83F	-	-	9	Male	Years	Outpatient	Dhaka	Pallabi Thana	2018-05-21	Resistant	0	Resistant	0	Resistant	0	Susceptible	30	Susceptible	14	Resistant	20
29999_5#344	ERR4326169	Bangladesh	2	3.2.2	-	gyrA-S83F	-	-	3	Male	Years	Outpatient	Dhaka	Sher-E-Bangla Nagar Thana	2018-02-03	Susceptible	33	Susceptible	32	Susceptible	30	Susceptible	36	Susceptible	14	Intermediate	28
29999_5#345	ERR4326170	Bangladesh	2209	2.3.3	-	gyrA-S83F	-	-	4	Female	Years	Inpatient	Dhaka	Mohammadpur Thana	2017-08-13	Susceptible	25	Susceptible	22	Susceptible	22	Susceptible	28	Susceptible	16	Intermediate	26
29999_5#346	ERR4326171	Bangladesh	2	2	-	-	-	-	8	Male	Years	Outpatient	Dhaka	Pallabi Thana	2018-05-20	Susceptible	29	Susceptible	28	Susceptible	34	Susceptible	32	Susceptible	16	Intermediate	26
29999_5#347	ERR4326172	Bangladesh	2	3.2.2	-	gyrA-S83F	-	-	12	Male	Months	Outpatient	Dhaka	Mohammadpur Thana	2018-02-04	Susceptible	32	Susceptible	25	Susceptible	32	Susceptible	32	Susceptible	16	Intermediate	28
29999_5#348	ERR4326173	Bangladesh	2	3.2.2	-	gyrA-S83F	-	-	11	Male	Years	Outpatient	Dhaka	Mirpur Thana	2017-08-07	Susceptible	30	Susceptible	25	Susceptible	26	Susceptible	32	Susceptible	17	Intermediate	30
29999_5#349	ERR4326174	Bangladesh	1	4.3.1.1	blaTEM-1,catA1,dfrA7,sul1,sul2	gyrA-S83F	-	IncFIB(pHCM2)	14	Female	Months	Outpatient	Dhaka	Mirpur Thana	2018-05-21	Resistant	0	Resistant	0	Resistant	0	Susceptible	32	Susceptible	15	Intermediate	24
29999_5#35	ERR4325864	Bangladesh	2	3.3.2	-	gyrA-S83Y	-	-	5	Female	Years	Hospital Laboratory	Dhaka	Sher-E-Bangla Nagar Thana	2018-05-13	Susceptible	28	Susceptible	26	Susceptible	34	Susceptible	32	Susceptible	18	Intermediate	24
29999_5#351	ERR4326176	Bangladesh	2	3.2.2	-	gyrA-S83F	-	-	3	Female	Years	Hospital Laboratory	59	5699	2017-11-12	Susceptible	27	Susceptible	26	Susceptible	26	Susceptible	32	Susceptible	18	Intermediate	26
29999_5#352	ERR4326177	Bangladesh	1	4.3.1.1	-	gyrA-S83F	-	-	9	Female	Years	Hospital Laboratory	Dhaka	Pallabi Thana	2018-05-26	Susceptible	28	Susceptible	28	Susceptible	30	Susceptible	30	Susceptible	16	Intermediate	24
29999_5#353	ERR4326178	Bangladesh	2	3.2.2	-	gyrA-S83F	-	-	10	Male	Years	Outpatient	Dhaka	Darussalam Thana	2018-01-22	Susceptible	30	Susceptible	28	Susceptible	32	Susceptible	32	Susceptible	16	Intermediate	25
29999_5#354	ERR4326179	Bangladesh	1	4.3.1.1	blaTEM-1,catA1,dfrA7,sul1,sul2	gyrA-S83F	-	IncFIB(pHCM2)	9	Female	Months	Hospital Laboratory	Dhaka	Sher-E-Bangla Nagar Thana	2017-11-12	Resistant	0	Resistant	0	Resistant	0	Susceptible	30	Susceptible	16	Intermediate	25
29999_5#36	ERR4325865	Bangladesh	2	3.2.2	-	gyrA-S83F	-	-	5	Female	Years	Outpatient	Dhaka	Darussalam Thana	2018-02-14	Susceptible	28	Susceptible	28	Susceptible	34	Susceptible	32	Susceptible	16	Intermediate	26
29999_5#37	ERR4325866	Bangladesh	2	2	-	-	-	-	5	Male	Years	Outpatient	Dhaka	Mirpur Thana	2017-11-05	Susceptible	30	Susceptible	30	Susceptible	30	Susceptible	34	Susceptible	18	Susceptible	31
29999_5#38	ERR4325867	Bangladesh	1	4.3.1.1	blaTEM-1,catA1,dfrA7,sul1,sul2	gyrA-S83F	-	-	11	Female	Years	Inpatient	Dhaka	Mirpur Thana	2018-07-19	Resistant	0	Resistant	0	Resistant	0	Susceptible	30	Susceptible	15	Intermediate	22
29999_5#39	ERR4325868	Bangladesh	2	2.0.1	-	gyrA-S83F	-	-	5	Male	Years	Hospital Laboratory	Dhaka	Pallabi Thana	2018-05-12	Susceptible	32	Susceptible	25	Susceptible	33	Susceptible	30	Susceptible	16	Intermediate	26
29999_5#4	ERR4325833	Bangladesh	1	4.3.1.3	blaTEM-1,qnrS,sul2,tetA	gyrA-S83Y	-	IncFIB(K)	10	Male	Years	Hospital Laboratory	Dhaka	Tejgaon Thana	2017-11-11	Resistant	0	Susceptible	24	Susceptible	22	Susceptible	31	Susceptible	16	Resistant	18
29999_5#40	ERR4325869	Bangladesh	2	3.2.2	-	gyrA-S83F	-	-	3	Male	Years	Outpatient	Dhaka	Pallabi Thana	2018-02-14	Susceptible	28	Susceptible	28	Susceptible	32	Susceptible	34	Susceptible	16	Intermediate	24
29999_5#41	ERR4325870	Bangladesh	2	3.3.2	-	gyrA-S83Y	-	-	3	Male	Years	Outpatient	Dhaka	Mirpur Thana	2017-11-02	Susceptible	24	Susceptible	26	Susceptible	26	Susceptible	28	Susceptible	16	Intermediate	25
29999_5#42	ERR4325871	Bangladesh	2	2.0.1	-	gyrA-S83F	-	-	6	Female	Years	Outpatient	Dhaka	Pallabi Thana	2018-07-15	Susceptible	28	Susceptible	28	Susceptible	26	Susceptible	31	Susceptible	16	Intermediate	25
29999_5#43	ERR4325872	Bangladesh	2	3.3.2	-	gyrA-S83Y	-	-	6	Male	Years	Outpatient	Dhaka	Mohammadpur Thana	2018-05-09	Susceptible	28	Susceptible	24	Susceptible	30	Susceptible	32	Susceptible	18	Intermediate	24
29999_5#44	ERR4325873	Bangladesh	2	3.3.2	-	gyrA-S83F	-	-	7	Male	Years	Hospital Laboratory	Dhaka	7200	2018-02-17	Susceptible	26	Susceptible	24	Susceptible	28	Susceptible	32	Susceptible	16	Intermediate	24
29999_5#45	ERR4325874	Bangladesh	2	3.2.2	-	gyrA-S83F	acrB-R717Q	-	12	Female	Months	Outpatient	Dhaka	Sher-E-Bangla Nagar Thana	2017-11-13	Susceptible	31	Susceptible	31	Susceptible	26	Susceptible	32	Susceptible	14	Intermediate	26
29999_5#46	ERR4325875	Bangladesh	2209	2.3.3	-	gyrA-S83F	-	-	3	Male	Years	Inpatient	Dhaka	Kafrul Thana	2018-07-04	Susceptible	29	Susceptible	26	Susceptible	32	Susceptible	32	Susceptible	15	Intermediate	24
29999_5#47	ERR4325876	Bangladesh	1	4.3.1.1	-	gyrA-S83F	-	IncN	4	Female	Years	Hospital Laboratory	Dhaka	7200	2018-05-10	Susceptible	28	Susceptible	26	Susceptible	28	Susceptible	30	Susceptible	16	Intermediate	24
29999_5#48	ERR4325877	Bangladesh	1	4.3.1.1	blaTEM-1,catA1,dfrA7,sul1,sul2	gyrA-S83F	-	IncFIB(pHCM2)	10	Male	Years	Hospital Laboratory	Dhaka	Mirpur Thana	2018-02-17	Resistant	0	Resistant	0	Resistant	0	Susceptible	28	Susceptible	16	Intermediate	26
29999_5#49	ERR4325878	Bangladesh	2209	2.3.3	-	gyrA-S83F	-	-	6	Male	Years	Inpatient	Dhaka	Pallabi Thana	2017-11-11	Susceptible	32	Susceptible	28	Susceptible	28	Susceptible	36	Susceptible	18	Intermediate	24
29999_5#5	ERR4325834	Bangladesh	1	4.3.1.1	-	gyrA-S83F	-	IncFIB(pHCM2)	10	Male	Years	Inpatient	Dhaka	Mohammadpur Thana	2017-10-30	Susceptible	28	Susceptible	28	Susceptible	28	Susceptible	29	Susceptible	18	Intermediate	24
29999_5#50	ERR4325879	Bangladesh	2	3.3.2	-	gyrA-S83Y	-	-	8	Male	Years	Hospital Laboratory	Dhaka	7200	2018-07-18	Susceptible	30	Susceptible	28	Susceptible	37	Susceptible	32	Susceptible	16	Intermediate	26
29999_5#51	ERR4325880	Bangladesh	2	3.2.2	-	gyrA-S83F	-	-	18	Male	Months	Outpatient	Dhaka	Shana AliThana	2018-05-12	Susceptible	24	Susceptible	24	Susceptible	30	Susceptible	34	Susceptible	16	Intermediate	26
29999_5#52	ERR4325881	Bangladesh	2209	2.3.3	-	gyrA-S83F	-	-	22	Male	Months	Hospital Laboratory	Dhaka	Pallabi Thana	2018-02-26	Susceptible	32	Susceptible	30	Susceptible	32	Susceptible	32	Susceptible	15	Intermediate	25
29999_5#53	ERR4325882	Bangladesh	1	4.3.1.1	blaTEM-1,catA1,dfrA7,sul1,sul2	gyrA-S83F	-	-	4	Male	Years	Inpatient	Dhaka	6200	2017-11-09	Resistant	0	Resistant	0	Resistant	0	Susceptible	32	Susceptible	20	Intermediate	24
29999_5#54	ERR4325883	Bangladesh	1	4.3.1.1	-	gyrA-S83F	-	IncFIB(pHCM2)	8	Male	Years	Outpatient	Dhaka	Mirpur Thana	2018-07-15	Susceptible	30	Susceptible	26	Susceptible	31	Susceptible	30	Susceptible	14	Intermediate	23
29999_5#56	ERR4325885	Bangladesh	2	2.1.7	-	gyrA-S83F	-	-	16	Female	Months	Outpatient	Dhaka	Pallabi Thana	2018-02-20	Susceptible	32	Susceptible	30	Susceptible	32	Susceptible	32	Susceptible	15	Intermediate	26
29999_5#57	ERR4325886	Bangladesh	2	3.2.2	-	gyrA-S83F	-	-	2	Male	Years	Inpatient	Dhaka	Mirpur Thana	2017-11-05	Susceptible	28	Susceptible	26	Susceptible	26	Susceptible	32	Susceptible	18	Intermediate	26
29999_5#58	ERR4325887	Bangladesh	2	3.3.2	-	gyrA-S83F	-	-	6	Male	Years	Outpatient	Dhaka	Adabor Thana	2018-07-15	Susceptible	34	Susceptible	26	Susceptible	30	Susceptible	33	Susceptible	15	Intermediate	27
29999_5#59	ERR4325888	Bangladesh	1	4.3.1.1	-	gyrA-S83F	-	IncFIB(pHCM2)	19	Female	Months	Hospital Laboratory	Dhaka	Mirpur Thana	2018-05-16	Susceptible	26	Susceptible	24	Susceptible	34	Susceptible	36	Susceptible	16	Intermediate	24
29999_5#6	ERR4325835	Bangladesh	1	4.3.1.1	blaTEM-1,catA1,dfrA7,sul1,sul2	gyrA-S83F	-	IncFIB(pHCM2)	4	Male	Years	Inpatient	Dhaka	Adabor Thana	2017-02-05	Resistant	0	Resistant	0	Resistant	0	Susceptible	36	Susceptible	16	Intermediate	28
29999_5#61	ERR4325890	Bangladesh	2	3.3.2	-	gyrA-S83F	-	-	9	Male	Years	Hospital Laboratory	Dhaka	Mirpur Thana	2017-11-14	Susceptible	30	Susceptible	28	Susceptible	20	Susceptible	34	Susceptible	20	Intermediate	28
29999_5#62	ERR4325891	Bangladesh	2209	2.3.3	-	gyrA-S83F	-	-	5	Female	Years	Hospital Laboratory	Dhaka	Pallabi Thana	2018-07-01	Susceptible	28	Susceptible	28	Susceptible	30	Susceptible	30	Susceptible	15	Intermediate	24
29999_5#63	ERR4325892	Bangladesh	2209	2.3.3	-	gyrA-S83F	-	-	6	Male	Years	Inpatient	26	6400	2018-07-11	Not performed	Not performed	Not performed	Not performed	Not performed	Not performed	Not performed	Not performed	Not performed	Not performed	Not performed	Not performed
29999_5#64	ERR4325893	Bangladesh	1	4.3.1.1	blaTEM-1,catA1,dfrA7,sul1,sul2	gyrA-S83F	-	-	20	Female	Months	Inpatient	Dhaka	Pallabi Thana	2018-01-06	Resistant	0	Resistant	0	Resistant	0	Susceptible	32	Susceptible	16	Intermediate	25
29999_5#66	ERR4325895	Bangladesh	2	3.2.2	-	gyrA-S83F	-	-	3	Female	Years	Hospital Laboratory	Dhaka	Mirpur Thana	2018-07-04	Susceptible	28	Susceptible	24	Susceptible	30	Susceptible	30	Susceptible	16	Intermediate	24
29999_5#67	ERR4325896	Bangladesh	2	3.2.2	-	gyrA-S83F	-	-	8	Male	Years	Outpatient	Dhaka	Mirpur Thana	2018-04-02	Susceptible	32	Susceptible	30	Susceptible	34	Susceptible	34	Susceptible	18	Intermediate	28
29999_5#68	ERR4325897	Bangladesh	2	3.2.2	-	gyrA-S83F	-	-	4	Male	Years	Outpatient	Dhaka	Shana AliThana	2017-12-31	Susceptible	30	Susceptible	30	Susceptible	32	Susceptible	32	Susceptible	14	Intermediate	26
29999_5#69	ERR4325898	Bangladesh	2	2.0.1	-	gyrA-S83F	-	-	5	Female	Years	Outpatient	Dhaka	Mirpur Thana	2017-11-16	Susceptible	32	Susceptible	30	Susceptible	32	Susceptible	36	Susceptible	18	Susceptible	32
29999_5#7	ERR4325836	Bangladesh	1	4.3.1.1	blaTEM-1,catA1,dfrA7,sul1,sul2	gyrA-S83F	-	IncFIB(pHCM2)	8	Female	Years	Outpatient	Dhaka	Mirpur Thana	2018-04-30	Resistant	0	Resistant	0	Resistant	0	Susceptible	36	Susceptible	18	Intermediate	28
29999_5#70	ERR4325899	Bangladesh	2209	2.3.3	-	gyrA-S83F	-	-	15	Male	Months	Outpatient	Dhaka	Mirpur Thana	2018-06-27	Susceptible	28	Susceptible	28	Susceptible	34	Susceptible	32	Susceptible	16	Intermediate	26
29999_5#71	ERR4325900	Bangladesh	2209	2.3.3	-	-	-	-	2	Male	Years	Inpatient	Dhaka	Pallabi Thana	2018-04-07	Susceptible	28	Susceptible	28	Susceptible	32	Susceptible	32	Susceptible	18	Intermediate	27
29999_5#72	ERR4325901	Bangladesh	2	3.2.2	-	gyrA-S83F	-	-	2	Male	Years	Inpatient	Dhaka	Shana AliThana	2018-01-07	Susceptible	28	Susceptible	30	Susceptible	32	Susceptible	32	Susceptible	14	Intermediate	27
29999_5#73	ERR4325902	Bangladesh	2	3.3.2.Bd1	-	gyrA-S83F	-	-	12	Male	Years	Outpatient	Dhaka	Mohammadpur Thana	2017-09-16	Susceptible	32	Susceptible	25	Susceptible	25	Susceptible	31	Susceptible	17	Intermediate	27
29999_5#74	ERR4325903	Bangladesh	2209	2.3.3	-	gyrA-S83F	-	-	8	Female	Years	Outpatient	Dhaka	Mirpur Thana	2018-06-25	Resistant	0	Susceptible	26	Susceptible	26	Susceptible	28	Susceptible	13	Resistant	14
29999_5#75	ERR4325904	Bangladesh	1	4.3.1.1	blaTEM-1,catA1,dfrA7,sul1,sul2	gyrA-S83F	-	-	2	Male	Years	Hospital Laboratory	Dhaka	Shana AliThana	2018-04-08	Resistant	0	Resistant	0	Resistant	0	Susceptible	32	Susceptible	15	Intermediate	24
29999_5#76	ERR4325905	Bangladesh	2	3.2.2	-	gyrA-S83F	-	-	4	Female	Years	Inpatient	Dhaka	Mirpur Thana	2017-12-31	Susceptible	30	Susceptible	30	Susceptible	30	Susceptible	32	Susceptible	16	Intermediate	26
29999_5#77	ERR4325906	Bangladesh	2	3.3.2	-	gyrA-S83Y	-	-	9	Male	Years	Outpatient	Dhaka	Mirpur Thana	2017-09-27	Susceptible	32	Susceptible	30	Susceptible	28	Susceptible	36	Susceptible	20	Susceptible	32
29999_5#79	ERR4325908	Bangladesh	2	3.3.2	-	gyrA-S83F	-	-	24	Female	Years	Hospital Laboratory	Dhaka	7200	2018-04-12	Susceptible	32	Susceptible	30	Susceptible	34	Susceptible	38	Susceptible	20	Intermediate	30
29999_5#8	ERR4325837	Bangladesh	2	3.2.2	-	gyrA-S83F	-	-	2	Male	Years	Hospital Laboratory	Dhaka	Mirpur Thana	2018-01-29	Susceptible	26	Susceptible	28	Susceptible	30	Susceptible	32	Susceptible	15	Intermediate	25
29999_5#80	ERR4325909	Bangladesh	1	4.3.1.3	blaTEM-1,qnrS,sul2,tetA	gyrA-S83Y	-	IncFIB(K)	5	Female	Years	Outpatient	Dhaka	Mohammadpur Thana	2018-01-13	Resistant	0	Susceptible	23	Susceptible	21	Susceptible	34	Susceptible	16	Resistant	16
29999_5#81	ERR4325910	Bangladesh	2	3.3.2.Bd1	-	gyrA-S83F	-	-	10	Female	Years	Inpatient	Dhaka	Adabor Thana	2017-10-08	Susceptible	30	Susceptible	26	Susceptible	26	Susceptible	32	Susceptible	18	Intermediate	28
29999_5#82	ERR4325911	Bangladesh	1	4.3.1.1	blaTEM-1,catA1,dfrA7,sul1,sul2	gyrA-S83F	-	IncFIB(pHCM2)	5	Female	Years	Outpatient	Dhaka	Mohammadpur Thana	2018-07-16	Resistant	0	Resistant	0	Resistant	0	Susceptible	30	Susceptible	14	Intermediate	23
29999_5#83	ERR4325912	Bangladesh	1	4.3.1.1	-	gyrA-S83F	-	IncFIB(pHCM2)	7	Female	Years	Outpatient	Dhaka	Sher-E-Bangla Nagar Thana	2018-04-11	Susceptible	28	Susceptible	26	Susceptible	30	Susceptible	32	Susceptible	16	Intermediate	26
29999_5#85	ERR4325914	Bangladesh	1	4.3.1.1	blaTEM-1,catA1,dfrA7,sul1,sul2	gyrA-S83F	-	IncFIB(pHCM2)	23	Male	Months	Outpatient	Dhaka	Mohammadpur Thana	2017-10-17	Susceptible	25	Susceptible	23	Susceptible	28	Susceptible	34	Susceptible	16	Intermediate	26
29999_5#86	ERR4325915	Bangladesh	1	4.3.1.3	blaTEM-1,qnrS,sul2,tetA	gyrA-S83Y	-	IncFIB(K)	12	Male	Years	Outpatient	Dhaka	Mirpur Thana	2018-07-14	Resistant	0	Susceptible	26	Susceptible	26	Susceptible	30	Susceptible	14	Resistant	15
29999_5#88	ERR4325917	Bangladesh	2209	2.3.3	-	gyrA-S83F	-	-	7	Male	Years	Inpatient	Dhaka	Darussalam Thana	2017-12-06	Susceptible	30	Susceptible	30	Susceptible	34	Susceptible	34	Susceptible	18	Intermediate	24
29999_5#89	ERR4325918	Bangladesh	2	3.2.2	-	gyrA-S83F	-	-	2	Female	Years	Outpatient	Dhaka	Kafrul Thana	2017-10-22	Susceptible	34	Susceptible	32	Susceptible	30	Susceptible	40	Susceptible	22	Susceptible	32
29999_5#9	ERR4325838	Bangladesh	1	4.3.1.1	blaTEM-1,catA1,dfrA7,sul1,sul2	gyrA-S83F	-	-	3	Male	Years	Outpatient	Dhaka	Sher-E-Bangla Nagar Thana	2017-11-05	Resistant	0	Resistant	0	Susceptible	24	Susceptible	29	Susceptible	15	Intermediate	24
29999_5#90	ERR4325919	Bangladesh	1	4.3.1.3	blaTEM-1,qnrS,sul2,tetA	gyrA-S83Y	-	IncFIB(K)	5	Female	Years	Outpatient	Dhaka	Mirpur Thana	2018-07-02	Resistant	0	Susceptible	28	Susceptible	25	Susceptible	30	Susceptible	14	Resistant	16
29999_5#91	ERR4325920	Bangladesh	1	4.3.1.1	blaTEM-1,catA1,dfrA7,sul1,sul2	gyrA-S83F	-	IncFIB(pHCM2)	7	Male	Years	Hospital Laboratory	Dhaka	Mohammadpur Thana	2018-04-18	Resistant	0	Resistant	0	Resistant	0	Susceptible	30	Susceptible	16	Intermediate	22
29999_5#92	ERR4325921	Bangladesh	2	3.3.2.Bd1	-	gyrA-S83F	-	-	27	Female	Years	Hospital Laboratory	Dhaka	Sher-E-Bangla Nagar Thana	2018-01-03	Susceptible	30	Susceptible	24	Susceptible	30	Susceptible	30	Susceptible	15	Intermediate	26
29999_5#93	ERR4325922	Bangladesh	1	4.3.1.3	blaTEM-1,catA1,dfrA7,sul1,sul2	gyrA-S83Y	-	IncFIA(HI1),IncHI1A,IncHI1B	10	Male	Years	Hospital Laboratory	Dhaka	7200	2018-01-04	Resistant	0	Resistant	0	Resistant	0	Susceptible	30	Susceptible	16	Intermediate	26
29999_5#95	ERR4325924	Bangladesh	2209	2.3.3	-	-	-	-	3	Male	Years	Hospital Laboratory	Dhaka	6700	2018-07-08	Susceptible	26	Susceptible	30	Susceptible	32	Susceptible	32	Susceptible	15	Intermediate	26
29999_5#96	ERR4325925	Bangladesh	2	3.3.2	-	gyrA-S83F	-	-	2	Male	Years	Outpatient	Dhaka	Mirpur Thana	2018-04-17	Susceptible	32	Susceptible	30	Susceptible	30	Susceptible	42	Susceptible	20	Susceptible	32
29999_5#98	ERR4325927	Bangladesh	2	3.3.2.Bd1	-	gyrA-S83F	-	-	3	Female	Years	Hospital Laboratory	Dhaka	400	2017-10-22	Susceptible	27	Susceptible	23	Susceptible	23	Susceptible	31	Susceptible	15	Intermediate	25
29999_5#99	ERR4325928	Bangladesh	1	4.3.1.1	blaTEM-1,catA1,dfrA7,sul1,sul2	gyrA-S83F	-	IncFIB(pHCM2)	3	Male	Years	Outpatient	Dhaka	Mohammadpur Thana	2018-07-29	Resistant	0	Resistant	0	Resistant	0	Susceptible	32	Susceptible	14	Intermediate	26
30134_1#1	ERR4362332	Bangladesh	2209	2.3.3	-	-	-	-	8	Female	Years	Laboratory Network	Dhaka	Mohammadpur Thana	2017-08-26	Susceptible	28	Susceptible	25	Susceptible	25	Susceptible	30	Susceptible	18	Intermediate	28
30134_1#10	ERR4362341	Bangladesh	1	4.3.1.3	blaTEM-1,catA1,dfrA7,sul1,sul2	gyrA-S83Y	-	-	3	Male	Years	Inpatient	Dhaka	3800	2018-07-21	Resistant	0	Resistant	0	Resistant	0	Susceptible	31	Resistant	12	Intermediate	24
30134_1#100	ERR4362431	Bangladesh	1	4.3.1.1	blaTEM-1,catA1,dfrA7,sul1,sul2	gyrA-S83F	-	-	4	Female	Years	Hospital Laboratory	Dhaka	Pallabi Thana	2017-08-09	Resistant	0	Resistant	0	Resistant	0	Susceptible	28	Resistant	12	Resistant	18
30134_1#102	ERR4362433	Bangladesh	2	3.2.2	-	gyrA-S83F	-	-	17	Male	Years	Laboratory Network	Dhaka	Mirpur Thana	2017-11-29	Susceptible	28	Susceptible	29	Susceptible	30	Susceptible	36	Susceptible	22	Intermediate	30
30134_1#104	ERR4362435	Bangladesh	1	4.3.1.1	blaTEM-1,catA1,dfrA7,sul1,sul2	gyrA-S83F	acrB-R717Q	IncFIB(pHCM2)	9	Female	Years	Inpatient	Dhaka	Shana AliThana	2017-07-24	Resistant	0	Resistant	0	Resistant	0	Susceptible	30	Resistant	12	Intermediate	26
30134_1#106	ERR4362437	Bangladesh	2	3.3.2	-	gyrA-S83Y	-	-	25	Female	Years	Laboratory Network	Dhaka	Mirpur Thana	2017-11-26	Susceptible	28	Susceptible	25	Susceptible	25	Susceptible	30	Susceptible	19	Intermediate	25
30134_1#107	ERR4362438	Bangladesh	2	3.3.2.Bd1	-	gyrA-S83F	-	IncFIB(pHCM2)	8	Female	Years	Laboratory Network	Dhaka	Mirpur Thana	2017-05-25	Susceptible	29	Susceptible	25	Susceptible	29	Susceptible	31	Susceptible	14	Intermediate	26
30134_1#108	ERR4362439	Bangladesh	2	3.2.2	-	gyrA-S83F	acrB-R717Q	-	2	Female	Years	Outpatient	Dhaka	Mirpur Thana	2017-07-08	Susceptible	28	Susceptible	23	Susceptible	32	Susceptible	31	Resistant	12	Intermediate	27
30134_1#109	ERR4362440	Bangladesh	2	3.3.2.Bd1	-	gyrA-S83F	-	-	2	Female	Years	Outpatient	Dhaka	Shana AliThana	2017-08-02	Susceptible	28	Susceptible	26	Susceptible	26	Susceptible	32	Susceptible	18	Intermediate	27
30134_1#11	ERR4362342	Bangladesh	1	4.3.1.1	-	gyrA-S83F	-	IncFIB(pHCM2)	47	Male	Years	Laboratory Network	Dhaka	Kafrul Thana	2018-01-07	Susceptible	23	Susceptible	26	Susceptible	31	Susceptible	32	Susceptible	16	Intermediate	25
30134_1#110	ERR4362441	Bangladesh	2209	2.3.3	-	gyrA-S83F	-	-	20	Male	Years	Laboratory Network	Dhaka	2600	2017-10-23	Susceptible	30	Susceptible	28	Susceptible	27	Susceptible	35	Susceptible	19	Intermediate	29
30134_1#111	ERR4362442	Bangladesh	1	4.3.1.3	-	gyrA-S83Y	-	-	2	Female	Years	Laboratory Network	Dhaka	Mirpur Thana	2017-05-28	Susceptible	25	Susceptible	21	Susceptible	28	Susceptible	28	Resistant	12	Intermediate	23
30134_1#113	ERR4362444	Bangladesh	2209	2.3.3	-	-	-	-	5	Female	Years	Inpatient	Dhaka	Mirpur Thana	2017-09-06	Susceptible	24	Susceptible	26	Susceptible	24	Susceptible	30	Susceptible	17	Intermediate	24
30134_1#114	ERR4362445	Bangladesh	2209	2.3.3	-	-	-	-	2	Male	Years	Laboratory Network	Dhaka	Mohammadpur Thana	2017-10-23	Susceptible	28	Susceptible	28	Susceptible	26	Susceptible	31	Susceptible	18	Intermediate	28
30134_1#115	ERR4362446	Bangladesh	1	4.3.1.1	blaTEM-1,catA1,dfrA7,sul1,sul2	gyrA-S83F	-	IncFIB(pHCM2)	35	Male	Years	Laboratory Network	Dhaka	Sher-E-Bangla Nagar Thana	2017-06-05	Resistant	0	Resistant	0	Resistant	0	Susceptible	31	Susceptible	14	Intermediate	23
30134_1#118	ERR4362449	Bangladesh	1	4.3.1.1	blaTEM-1,catA1,dfrA7,sul1,sul2	gyrA-S83F	-	IncFIB(pHCM2)	18	Female	Years	Laboratory Network	Dhaka	Sher-E-Bangla Nagar Thana	2017-11-21	Resistant	0	Resistant	0	Resistant	0	Susceptible	34	Susceptible	18	Intermediate	26
30134_1#12	ERR4362343	Bangladesh	2	3.3.2	-	gyrA-S83Y	-	-	45	Female	Years	Laboratory Network	Dhaka	Mohammadpur Thana	2018-01-07	Susceptible	31	Susceptible	26	Susceptible	31	Susceptible	34	Susceptible	17	Intermediate	26
30134_1#120	ERR4362451	Bangladesh	1	4.3.1.3	blaTEM-1,qnrS,sul2,tetA	gyrA-S83Y	-	IncFIB(K)	3	Female	Years	Outpatient	Dhaka	Adabor Thana	2017-07-10	Resistant	0	Susceptible	23	Susceptible	24	Susceptible	30	Resistant	10	Resistant	16
30134_1#121	ERR4362452	Bangladesh	2	3.2.2	-	gyrA-S83F	-	-	4	Female	Years	Outpatient	Dhaka	Mirpur Thana	2017-07-04	Susceptible	32	Susceptible	26	Susceptible	34	Susceptible	35	Susceptible	18	Intermediate	28
30134_1#122	ERR4362453	Bangladesh	1	4.3.1.1	blaTEM-1,catA1,dfrA7,sul1,sul2	gyrA-S83F	-	IncFIB(pHCM2)	10	Male	Years	Laboratory Network	Dhaka	Shana AliThana	2017-11-11	Resistant	0	Resistant	0	Resistant	0	Susceptible	32	Susceptible	19	Intermediate	25
30134_1#123	ERR4362454	Bangladesh	2	3.3.2	-	gyrA-S83F	-	-	18	Male	Years	Laboratory Network	Dhaka	6300	2017-06-06	Susceptible	35	Susceptible	27	Susceptible	33	Susceptible	38	Susceptible	17	Susceptible	31
30134_1#124	ERR4362455	Bangladesh	1	4.3.1.1	-	gyrA-S83F	-	IncFIB(pHCM2)	5	Female	Years	Outpatient	Dhaka	Mohammadpur Thana	2017-07-10	Resistant	0	Susceptible	23	Susceptible	24	Susceptible	30	Resistant	10	Resistant	16
30134_1#125	ERR4362456	Bangladesh	2	3.2.2	-	gyrA-S83F	-	-	8	Female	Months	Hospital Laboratory	Dhaka	7200	2017-07-09	Susceptible	28	Susceptible	28	Susceptible	32	Susceptible	36	Susceptible	18	Intermediate	28
30134_1#126	ERR4362457	Bangladesh	2209	2.3.3	-	gyrA-S83F	-	-	17	Female	Years	Laboratory Network	Dhaka	5400	2017-11-04	Susceptible	28	Susceptible	26	Susceptible	25	Susceptible	33	Susceptible	19	Intermediate	26
30134_1#128	ERR4362459	Bangladesh	1	4.3.1.1	blaTEM-1,catA1,dfrA7,sul1,sul2	gyrA-S83F	-	-	2	Female	Years	Inpatient	Dhaka	Pallabi Thana	2017-06-04	Resistant	0	Resistant	0	Resistant	0	Susceptible	32	Resistant	12	Intermediate	25
30134_1#129	ERR4362460	Bangladesh	2	3.3.2.Bd1	-	gyrA-S83F	-	-	6	Male	Years	Outpatient	Dhaka	Adabor Thana	2017-09-05	Susceptible	28	Susceptible	23	Susceptible	24	Susceptible	34	Susceptible	17	Intermediate	27
30134_1#130	ERR4362461	Bangladesh	2209	2.3.3	-	gyrA-S83F	-	-	27	Male	Years	Laboratory Network	Dhaka	Shana AliThana	2017-10-17	Susceptible	27	Susceptible	27	Susceptible	24	Susceptible	33	Susceptible	18	Intermediate	27
30134_1#131	ERR4362462	Bangladesh	2	2.0.1	-	gyrA-S83F	-	-	10	Male	Years	Laboratory Network	Dhaka	Mirpur Thana	2017-03-27	Susceptible	30	Susceptible	25	Susceptible	30	Susceptible	34	Susceptible	16	Intermediate	26
30134_1#132	ERR4362463	Bangladesh	2209	2.3.3	-	gyrA-S83F	-	-	12	Male	Years	Inpatient	Dhaka	Mirpur Thana	2017-06-22	Susceptible	28	Susceptible	24	Susceptible	32	Susceptible	32	Resistant	12	Intermediate	24
30134_1#133	ERR4362464	Bangladesh	2	3.3.2.Bd1	-	gyrA-S83F	-	IncFIB(pHCM2)	8	Female	Years	Outpatient	Dhaka	Shana AliThana	2017-08-16	Susceptible	29	Susceptible	26	Susceptible	29	Susceptible	32	Susceptible	19	Intermediate	28
30134_1#134	ERR4362465	Bangladesh	2	2.0.1	-	gyrA-S83F	-	-	29	Female	Years	Laboratory Network	Dhaka	Mohammadpur Thana	2017-11-11	Susceptible	30	Susceptible	27	Susceptible	27	Susceptible	35	Susceptible	21	Intermediate	30
30134_1#135	ERR4362466	Bangladesh	1	4.3.1.1	blaTEM-1,catA1,dfrA7,sul1,sul2	gyrA-S83F	-	IncFIB(pHCM2)	18	Male	Years	Laboratory Network	Dhaka	Sher-E-Bangla Nagar Thana	2017-03-27	Resistant	0	Resistant	0	Resistant	0	Susceptible	30	Resistant	12	Intermediate	22
30134_1#136	ERR4362467	Bangladesh	1	4.3.1.3	-	gyrA-D87N	acrB-R717L	-	4	Male	Years	Hospital Laboratory	15	600	2017-06-20	Susceptible	28	Susceptible	25	Susceptible	31	Susceptible	32	Resistant	11	Intermediate	26
30134_1#138	ERR4362469	Bangladesh	2209	2.3.3	-	gyrA-S83F	-	-	13	Female	Years	Laboratory Network	Dhaka	Mohammadpur Thana	2017-11-15	Susceptible	30	Susceptible	30	Susceptible	28	Susceptible	35	Susceptible	22	Intermediate	30
30134_1#139	ERR4362470	Bangladesh	2209	2.3.3	-	-	-	-	19	Male	Years	Laboratory Network	Dhaka	Mohammadpur Thana	2017-04-01	Susceptible	29	Susceptible	25	Susceptible	32	Susceptible	31	Resistant	12	Intermediate	25
30134_1#140	ERR4362471	Bangladesh	1	4.3.1.1	-	gyrA-S83F	-	IncFIB(pHCM2)	5	Female	Years	Outpatient	Dhaka	Mirpur Thana	2017-06-22	Susceptible	28	Susceptible	30	Susceptible	30	Susceptible	30	Resistant	12	Intermediate	27
30134_1#141	ERR4362472	Bangladesh	2	3.2.2	-	gyrA-S83F	-	IncX1	12	Male	Years	Outpatient	Dhaka	Mirpur Thana	2017-07-31	Susceptible	30	Susceptible	23	Susceptible	28	Susceptible	35	Susceptible	17	Intermediate	28
30134_1#142	ERR4362473	Bangladesh	2209	2.3.3	-	gyrA-S83F	-	-	2	Female	Years	Laboratory Network	Dhaka	Mirpur Thana	2017-10-31	Susceptible	34	Susceptible	28	Susceptible	29	Susceptible	39	Susceptible	21	Susceptible	31
30134_1#144	ERR4362475	Bangladesh	2	2.0.1	-	gyrA-S83F	-	-	3	Male	Years	Outpatient	Dhaka	Mirpur Thana	2017-06-24	Susceptible	28	Susceptible	30	Susceptible	30	Susceptible	32	Resistant	12	Intermediate	28
30134_1#146	ERR4362477	Bangladesh	2	3.2.2	-	gyrA-S83F	-	-	18	Female	Years	Laboratory Network	Dhaka	400	2017-11-11	Susceptible	26	Susceptible	25	Susceptible	25	Susceptible	33	Susceptible	18	Intermediate	25
30134_1#15	ERR4362346	Bangladesh	1	4.3.1.1	catA1,dfrA7,sul1	gyrA-S83F	acrB-R717Q	IncFIB(pHCM2)	11	Female	Years	Laboratory Network	Dhaka	1200	2018-05-21	Susceptible	29	Resistant	0	Susceptible	24	Susceptible	30	Resistant	8	Intermediate	23
30134_1#150	ERR4362481	Bangladesh	1	4.3.1.1	blaTEM-1,catA1,dfrA7,sul1,sul2	gyrA-S83F	-	-	30	Male	Years	Laboratory Network	33	9999	2017-11-05	Resistant	0	Resistant	0	Resistant	0	Susceptible	31	Susceptible	18	Intermediate	24
30134_1#153	ERR4362484	Bangladesh	1	4.3.1.1	blaTEM-1,catA1,dfrA7,sul1,sul2	gyrA-S83F	-	IncFIB(pHCM2)	8	Female	Years	Outpatient	Dhaka	Darussalam Thana	2017-04-23	Resistant	0	Resistant	0	Resistant	0	Susceptible	34	Resistant	12	Intermediate	26
30134_1#154	ERR4362485	Bangladesh	2	3.2.2	-	gyrA-S83F	-	-	2	Male	Years	Inpatient	Dhaka	Mirpur Thana	2017-04-20	Susceptible	32	Susceptible	26	Susceptible	25	Susceptible	34	Susceptible	22	Intermediate	26
30134_1#155	ERR4362486	Bangladesh	2209	2.3.3	-	gyrA-S83F	-	-	21	Female	Years	Laboratory Network	Dhaka	Mohammadpur Thana	2017-11-04	Susceptible	25	Susceptible	26	Susceptible	25	Susceptible	30	Susceptible	19	Intermediate	25
30134_1#157	ERR4362488	Bangladesh	2	3.2.2	-	gyrA-S83F	acrB-R717Q	-	4	Female	Years	Hospital Laboratory	Dhaka	Mirpur Thana	2017-04-23	Susceptible	31	Susceptible	24	Susceptible	33	Susceptible	35	Resistant	12	Intermediate	29
30134_1#159	ERR4362490	Bangladesh	2	3.3.2	-	gyrA-S83Y	acrB-R717Q	-	9	Male	Years	Laboratory Network	Dhaka	1600	2017-11-05	Susceptible	29	Susceptible	28	Susceptible	27	Susceptible	32	Susceptible	15	Intermediate	28
30134_1#16	ERR4362347	Bangladesh	2	2.0.1	-	gyrA-S83F	-	-	14	Male	Years	Laboratory Network	Dhaka	1000	2018-01-15	Susceptible	29	Susceptible	26	Susceptible	28	Susceptible	32	Susceptible	17	Intermediate	26
30134_1#161	ERR4362492	Bangladesh	1	4.3.1.1	blaTEM-1,catA1,dfrA7,sul1,sul2	gyrA-S83F	-	IncFIB(pHCM2)	8	Male	Years	Outpatient	Dhaka	Mohammadpur Thana	2017-04-27	Resistant	0	Resistant	0	Resistant	0	Susceptible	32	Resistant	12	Intermediate	24
30134_1#162	ERR4362493	Bangladesh	2	3.2.2	-	gyrA-S83F	-	-	13	Male	Months	Inpatient	Dhaka	Mirpur Thana	2017-05-07	Susceptible	28	Susceptible	30	Susceptible	32	Susceptible	32	Susceptible	16	Intermediate	24
30134_1#163	ERR4362494	Bangladesh	1	4.3.1.1	blaTEM-1,catA1,dfrA7,sul1,sul2	gyrA-S83F	-	IncFIB(pHCM2)	24	Male	Years	Laboratory Network	Dhaka	Pallabi Thana	2017-11-22	Resistant	0	Resistant	0	Resistant	0	Susceptible	30	Susceptible	18	Intermediate	26
30134_1#165	ERR4362496	Bangladesh	2209	2.3.3	-	gyrA-S83F	-	-	10	Male	Years	Hospital Laboratory	Dhaka	7200	2017-04-25	Resistant	0	Resistant	0	Resistant	0	Susceptible	34	Resistant	10	Intermediate	26
30134_1#168	ERR4362499	Bangladesh	2209	2.3.3	-	-	-	-	19	Female	Years	Laboratory Network	Dhaka	Mohammadpur Thana	2017-04-18	Susceptible	30	Susceptible	30	Susceptible	34	Susceptible	34	Susceptible	17	Intermediate	28
30134_1#169	ERR4362500	Bangladesh	1	4.3.1.1	blaTEM-1,catA1,dfrA7,sul1,sul2	gyrA-S83F	acrB-R717Q	IncFIB(pHCM2)	5	Male	Years	Hospital Laboratory	Dhaka	Shana AliThana	2017-03-16	Resistant	0	Resistant	0	Resistant	0	Susceptible	28	Resistant	0	Intermediate	26
30134_1#17	ERR4362348	Bangladesh	1	4.3.1.1	-	gyrA-S83F	-	IncFIB(pHCM2)	24	Male	Years	Laboratory Network	Dhaka	Mohammadpur Thana	2017-08-29	Susceptible	25	Susceptible	24	Susceptible	27	Susceptible	31	Susceptible	17	Intermediate	25
30134_1#171	ERR4362502	Bangladesh	2	3.2.2	-	gyrA-S83F	-	-	24	Male	Years	Laboratory Network	Dhaka	4200	2017-11-06	Susceptible	26	Susceptible	24	Susceptible	31	Susceptible	30	Susceptible	16	Intermediate	24
30134_1#172	ERR4362503	Bangladesh	1	4.3.1.1	blaTEM-1,catA1,dfrA7,sul1,sul2	gyrA-S83F	-	IncFIB(pHCM2)	24	Female	Years	Laboratory Network	Dhaka	Sher-E-Bangla Nagar Thana	2017-04-24	Resistant	0	Resistant	0	Resistant	0	Susceptible	25	Resistant	12	Resistant	20
30134_1#176	ERR4362507	Bangladesh	2	3.3.2.Bd1	-	gyrA-S83F	-	-	30	Female	Years	Laboratory Network	Dhaka	Mohammadpur Thana	2017-04-18	Susceptible	28	Susceptible	25	Susceptible	30	Susceptible	32	Susceptible	14	Intermediate	25
30134_1#177	ERR4362508	Bangladesh	1	4.3.1.1	blaTEM-1,catA1,dfrA7,sul1,sul2	gyrA-S83F	-	IncFIB(pHCM2)	3	Female	Years	Outpatient	Dhaka	Sher-E-Bangla Nagar Thana	2016-11-12	Resistant	0	Resistant	0	Resistant	0	Susceptible	30	Resistant	0	Intermediate	21
30134_1#179	ERR4362510	Bangladesh	2	3.2.2	-	gyrA-S83F	-	-	23	Male	Years	Laboratory Network	Dhaka	Mohammadpur Thana	2017-10-11	Susceptible	30	Susceptible	28	Susceptible	29	Susceptible	34	Susceptible	20	Intermediate	29
30134_1#180	ERR4362511	Bangladesh	2	3.3.2.Bd1	-	gyrA-S83F	-	-	16	Male	Years	Laboratory Network	Dhaka	Mohammadpur Thana	2017-04-19	Susceptible	30	Susceptible	25	Susceptible	30	Susceptible	34	Susceptible	16	Intermediate	25
30134_1#181	ERR4362512	Bangladesh	1	4.3.1.1	blaTEM-1,catA1,dfrA7,sul1,sul2	gyrA-S83F	acrB-R717Q	IncFIB(pHCM2)	5	Male	Years	Hospital Laboratory	Dhaka	Kafrul Thana	2016-12-21	Resistant	0	Resistant	0	Resistant	0	Susceptible	32	Resistant	12	Intermediate	24
30134_1#182	ERR4362513	Bangladesh	1	4.3.1.1	blaTEM-1,catA1,dfrA7,sul1,sul2	gyrA-S83F	-	IncFIB(pHCM2)	15	Female	Years	Laboratory Network	Dhaka	Mohammadpur Thana	2018-02-12	Resistant	0	Resistant	0	Resistant	0	Susceptible	32	Susceptible	16	Intermediate	24
30134_1#184	ERR4362515	Bangladesh	2	3.2.2	-	gyrA-S83F	-	-	2	Female	Years	Laboratory Network	Dhaka	Pallabi Thana	2017-05-03	Susceptible	30	Susceptible	27	Susceptible	35	Susceptible	38	Susceptible	18	Intermediate	27
30134_1#185	ERR4362516	Bangladesh	1	4.3.1.1	blaTEM-1,catA1,dfrA7,sul1,sul2	gyrA-S83F	-	IncFIB(pHCM2)	11	Male	Years	Outpatient	Dhaka	Adabor Thana	2017-01-09	Resistant	0	Resistant	0	Resistant	0	Susceptible	34	Susceptible	17	Intermediate	26
30134_1#186	ERR4362517	Bangladesh	2	3.3.2.Bd2	-	gyrA-D87N	-	-	2	Female	Years	Laboratory Network	Dhaka	Shana AliThana	2018-02-26	Susceptible	34	Susceptible	27	Susceptible	32	Susceptible	33	Susceptible	17	Intermediate	26
30134_1#187	ERR4362518	Bangladesh	2	2.1.7	-	gyrA-S83F	-	-	38	Male	Years	Laboratory Network	Dhaka	Mirpur Thana	2017-10-16	Susceptible	28	Susceptible	28	Susceptible	25	Susceptible	33	Susceptible	19	Intermediate	28
30134_1#189	ERR4362520	Bangladesh	1	4.3.1.1	blaTEM-1,catA1,dfrA7,sul1,sul2	gyrA-S83F	-	IncFIB(pHCM2)	4	Male	Years	Outpatient	Dhaka	Mirpur Thana	2017-01-15	Resistant	0	Resistant	0	Resistant	0	Susceptible	34	Susceptible	18	Intermediate	28
30134_1#19	ERR4362350	Bangladesh	1	4.3.1.1	catA1,dfrA7,sul1	gyrA-S83F	acrB-R717Q	IncFIB(pHCM2)	3	Male	Years	Laboratory Network	Dhaka	3200	2018-05-16	Susceptible	30	Resistant	0	Susceptible	27	Susceptible	33	Resistant	8	Intermediate	25
30134_1#191	ERR4362522	Bangladesh	1	4.3.1.3	blaTEM-1,qnrS,sul2,tetA	gyrA-S83Y	-	IncFIB(K)	10	Male	Years	Laboratory Network	Dhaka	Kafrul Thana	2017-10-12	Resistant	0	Susceptible	23	Susceptible	23	Susceptible	33	Susceptible	20	Resistant	17
30134_1#192	ERR4362523	Bangladesh	2	3.3.2.Bd1	-	gyrA-S83F	-	-	21	Male	Years	Laboratory Network	Dhaka	3300	2017-05-02	Susceptible	28	Susceptible	25	Susceptible	29	Susceptible	33	Susceptible	16	Intermediate	25
30134_1#193	ERR4362524	Bangladesh	2	3.3.2.Bd2	-	gyrA-D87N	-	IncFIB(pHCM2)	9	Male	Years	Hospital Laboratory	Dhaka	3600	2017-02-16	Susceptible	32	Susceptible	28	Susceptible	34	Susceptible	36	Susceptible	19	Intermediate	30
30134_1#194	ERR4362525	Bangladesh	2209	2.3.3	-	-	-	-	15	Female	Years	Laboratory Network	Dhaka	Mirpur Thana	2017-10-07	Susceptible	30	Susceptible	29	Susceptible	28	Susceptible	33	Susceptible	20	Intermediate	30
30134_1#197	ERR4362528	Bangladesh	2	3.2.2	-	gyrA-S83F	-	-	4	Male	Years	Outpatient	Dhaka	Sher-E-Bangla Nagar Thana	2017-01-25	Susceptible	30	Susceptible	28	Susceptible	32	Susceptible	36	Susceptible	20	Susceptible	32
30134_1#199	ERR4362530	Bangladesh	2209	2.3.3	-	-	-	-	38	Male	Years	Laboratory Network	Dhaka	4200	2017-10-15	Susceptible	32	Susceptible	28	Susceptible	28	Susceptible	34	Susceptible	18	Susceptible	31
30134_1#20	ERR4362351	Bangladesh	2	3.2.2	-	gyrA-S83F	-	-	25	Male	Years	Laboratory Network	Dhaka	7500	2017-11-16	Susceptible	25	Susceptible	26	Susceptible	24	Susceptible	29	Susceptible	18	Intermediate	24
30134_1#200	ERR4362531	Bangladesh	2	2.0.1	-	gyrA-S83F	-	-	17	Male	Years	Laboratory Network	33	3299	2017-05-13	Susceptible	31	Susceptible	28	Susceptible	32	Susceptible	36	Susceptible	18	Intermediate	27
30134_1#201	ERR4362532	Bangladesh	1	4.3.1.1	blaTEM-1,catA1,dfrA7,sul1,sul2	gyrA-S83F	-	IncFIB(pHCM2)	3	Male	Years	Hospital Laboratory	Dhaka	2900	2017-02-02	Resistant	0	Resistant	0	Resistant	0	Susceptible	36	Susceptible	17	Intermediate	26
30134_1#202	ERR4362533	Bangladesh	1	4.3.1.1	blaTEM-1,catA1,dfrA7,sul1,sul2	gyrA-S83F	-	IncFIB(pHCM2)	23	Male	Years	Laboratory Network	Dhaka	4000	2017-09-10	Resistant	0	Resistant	0	Resistant	0	Susceptible	35	Susceptible	18	Intermediate	27
30134_1#205	ERR4362536	Bangladesh	2	3.2.2	-	gyrA-S83F	-	IncX1	3	Female	Years	Hospital Laboratory	Dhaka	Mirpur Thana	2017-02-27	Susceptible	32	Susceptible	26	Susceptible	36	Susceptible	34	Susceptible	18	Intermediate	29
30134_1#207	ERR4362538	Bangladesh	2209	2.3.3	-	gyrA-S83F	-	-	38	Female	Years	Laboratory Network	Dhaka	Mohammadpur Thana	2017-10-31	Susceptible	32	Susceptible	29	Susceptible	27	Susceptible	34	Susceptible	20	Intermediate	30
30134_1#208	ERR4362539	Bangladesh	1	4.3.1.3	-	gyrA-S83F	-	-	21	Female	Years	Laboratory Network	Dhaka	9999	2017-05-02	Susceptible	26	Susceptible	24	Susceptible	27	Susceptible	30	Susceptible	14	Intermediate	22
30134_1#209	ERR4362540	Bangladesh	2	3.2.2	-	gyrA-S83F	-	IncX1	13	Male	Months	Inpatient	Dhaka	Tejgaon Thana	2017-04-11	Susceptible	26	Susceptible	24	Susceptible	30	Susceptible	28	Susceptible	16	Intermediate	25
30134_1#210	ERR4362541	Bangladesh	2209	2.3.3	-	-	-	-	11	Male	Years	Laboratory Network	Dhaka	Sher-E-Bangla Nagar Thana	2017-05-13	Susceptible	26	Susceptible	24	Susceptible	30	Susceptible	30	Susceptible	16	Intermediate	26
30134_1#211	ERR4362542	Bangladesh	2209	2.3.3	-	gyrA-S83F	-	-	12	Male	Years	Laboratory Network	Dhaka	Mohammadpur Thana	2017-11-15	Susceptible	29	Susceptible	27	Susceptible	24	Susceptible	32	Susceptible	19	Intermediate	28
30134_1#213	ERR4362544	Bangladesh	2	3.3.2.Bd1	-	gyrA-S83F	-	IncFIB(pHCM2)	3	Female	Years	Inpatient	33	3066	2017-03-19	Susceptible	30	Susceptible	28	Susceptible	32	Susceptible	32	Susceptible	16	Intermediate	28
30134_1#215	ERR4362546	Bangladesh	1	4.3.1.1	blaTEM-1,catA1,dfrA7,sul1,sul2	gyrA-S83F	-	IncFIB(pHCM2)	21	Male	Years	Laboratory Network	Dhaka	4200	2017-10-15	Resistant	0	Resistant	0	Resistant	0	Susceptible	32	Susceptible	19	Intermediate	26
30134_1#216	ERR4362547	Bangladesh	2209	2.3.3	-	gyrA-S83F	-	-	23	Male	Years	Laboratory Network	Dhaka	Mohammadpur Thana	2017-05-09	Susceptible	28	Susceptible	25	Susceptible	28	Susceptible	30	Susceptible	15	Intermediate	24
30134_1#217	ERR4362548	Bangladesh	2209	2.3.3	-	gyrA-S83F	-	-	3	Male	Years	Inpatient	Dhaka	6700	2017-03-23	Susceptible	30	Susceptible	28	Susceptible	30	Susceptible	34	Susceptible	18	Intermediate	28
30134_1#218	ERR4362549	Bangladesh	2	3.3.2	-	gyrA-S83F	-	-	19	Female	Years	Laboratory Network	Dhaka	Mirpur Thana	2017-11-18	Susceptible	30	Susceptible	27	Susceptible	19	Susceptible	34	Susceptible	19	Intermediate	28
30134_1#219	ERR4362550	Bangladesh	2	3.3.2.Bd1	-	gyrA-S83F	-	-	5	Female	Years	Laboratory Network	Dhaka	Mohammadpur Thana	2017-10-15	Susceptible	30	Susceptible	26	Susceptible	25	Susceptible	33	Susceptible	19	Intermediate	28
30134_1#22	ERR4362353	Bangladesh	1	4.3.1.1	blaTEM-1,catA1,dfrA7,sul1,sul2	gyrA-S83F	acrB-R717Q	IncFIB(pHCM2)	9	Female	Years	Outpatient	Dhaka	Adabor Thana	2018-07-08	Resistant	0	Resistant	0	Resistant	0	Susceptible	39	Resistant	10	Intermediate	24
30134_1#220	ERR4362551	Bangladesh	1	4.3.1.1	blaTEM-1,catA1,dfrA7,sul1,sul2	gyrA-S83F	acrB-R717Q	IncFIB(pHCM2)	20	Male	Years	Laboratory Network	Dhaka	9999	2017-02-01	Susceptible	26	Susceptible	26	Susceptible	32	Susceptible	36	Susceptible	21	Intermediate	29
30134_1#221	ERR4362552	Bangladesh	2209	2.3.3	-	-	-	-	7	Male	Months	Inpatient	Dhaka	Mohammadpur Thana	2017-04-03	Susceptible	28	Susceptible	24	Susceptible	26	Susceptible	32	Susceptible	16	Intermediate	26
30134_1#222	ERR4362553	Bangladesh	2209	2.3.3	-	-	-	-	13	Male	Years	Laboratory Network	Dhaka	9999	2016-12-08	Susceptible	30	Susceptible	28	Susceptible	32	Susceptible	34	Susceptible	20	Intermediate	28
30134_1#223	ERR4362554	Bangladesh	2	3.2.2	-	gyrA-S83F	-	-	20	Female	Years	Laboratory Network	Dhaka	Kafrul Thana	2017-09-12	Susceptible	30	Susceptible	26	Susceptible	28	Susceptible	33	Susceptible	18	Intermediate	28
30134_1#224	ERR4362555	Bangladesh	2	3.3.2.Bd1	-	gyrA-S83F	-	-	11	Male	Years	Laboratory Network	Dhaka	9999	2017-01-29	Susceptible	31	Susceptible	26	Susceptible	32	Susceptible	34	Susceptible	20	Intermediate	29
30134_1#225	ERR4362556	Bangladesh	1	4.3.1.2	-	gyrA-S83F	-	-	23	Male	Months	Inpatient	Dhaka	Sher-E-Bangla Nagar Thana	2017-01-04	Susceptible	28	Susceptible	30	Susceptible	32	Susceptible	32	Susceptible	15	Intermediate	26
30134_1#226	ERR4362557	Bangladesh	2	3.3.2.Bd1	-	gyrA-S83F	-	-	13	Male	Years	Laboratory Network	Dhaka	Mohammadpur Thana	2017-01-16	Susceptible	31	Susceptible	28	Susceptible	32	Susceptible	34	Susceptible	17	Intermediate	27
30134_1#228	ERR4362559	Bangladesh	2	2.0.1	-	gyrA-S83F	-	-	21	Female	Years	Laboratory Network	Dhaka	Adabor Thana	2017-01-28	Susceptible	30	Susceptible	28	Susceptible	32	Susceptible	34	Susceptible	21	Intermediate	30
30134_1#229	ERR4362560	Bangladesh	1	4.3.1.1	blaTEM-1,catA1,dfrA7,sul1,sul2	gyrA-S83F	-	-	11	Male	Months	Inpatient	Dhaka	Pallabi Thana	2017-01-14	Resistant	0	Resistant	0	Resistant	0	Susceptible	28	Susceptible	18	Intermediate	26
30134_1#23	ERR4362354	Bangladesh	2	3.3.2	-	gyrA-S83Y	acrB-R717Q	-	26	Male	Years	Laboratory Network	Dhaka	6300	2018-03-13	Susceptible	30	Susceptible	27	Susceptible	31	Susceptible	32	Resistant	10	Intermediate	25
30134_1#230	ERR4362561	Bangladesh	2209	2.3.3	-	gyrA-S83F	acrB-R717L	-	5	Female	Years	Laboratory Network	Dhaka	9999	2017-01-22	Susceptible	30	Susceptible	28	Susceptible	32	Susceptible	32	Resistant	12	Intermediate	26
30134_1#231	ERR4362562	Bangladesh	2	2.1.7	-	gyrA-S83F	-	-	4	Male	Years	Laboratory Network	Dhaka	Mirpur Thana	2017-08-16	Susceptible	28	Susceptible	25	Susceptible	32	Susceptible	31	Susceptible	13	Intermediate	23
30134_1#232	ERR4362563	Bangladesh	2	3.2.2	-	gyrA-S83F	-	-	20	Male	Years	Laboratory Network	75	1000	2017-02-12	Susceptible	32	Susceptible	30	Susceptible	36	Susceptible	36	Susceptible	20	Intermediate	30
30134_1#233	ERR4362564	Bangladesh	2209	2.3.3	-	gyrA-S83F	-	-	2	Female	Years	Inpatient	33	3066	2017-05-15	Susceptible	28	Susceptible	25	Susceptible	33	Susceptible	35	Susceptible	17	Intermediate	25
30134_1#236	ERR4362567	Bangladesh	2209	2.3.3	-	gyrA-S83F	-	-	22	Female	Years	Laboratory Network	Dhaka	9999	2017-02-14	Susceptible	31	Susceptible	27	Susceptible	31	Susceptible	34	Susceptible	18	Intermediate	28
30134_1#237	ERR4362568	Bangladesh	1	4.3.1.1	blaTEM-1,catA1,dfrA7,sul1,sul2	gyrA-S83F	-	IncFIB(pHCM2)	6	Female	Years	Inpatient	Dhaka	Sher-E-Bangla Nagar Thana	2017-05-18	Resistant	0	Resistant	0	Resistant	0	Susceptible	32	Susceptible	15	Intermediate	24
30134_1#238	ERR4362569	Bangladesh	2	2.0.1	-	gyrA-S83F	-	-	25	Male	Years	Laboratory Network	Dhaka	Mirpur Thana	2017-01-26	Not performed	Not performed	Not performed	Not performed	Not performed	Not performed	Not performed	Not performed	Not performed	Not performed	Not performed	Not performed
30134_1#239	ERR4362570	Bangladesh	2209	2.3.3	-	gyrA-S83F	-	-	29	Male	Years	Laboratory Network	Dhaka	Kafrul Thana	2017-10-23	Susceptible	29	Susceptible	26	Susceptible	24	Susceptible	32	Susceptible	18	Intermediate	27
30134_1#24	ERR4362355	Bangladesh	2209	2.3.3	-	gyrA-S83F	-	-	4	Male	Years	Laboratory Network	Dhaka	Mohammadpur Thana	2017-11-16	Susceptible	29	Susceptible	28	Susceptible	25	Susceptible	32	Susceptible	17	Intermediate	27
30134_1#240	ERR4362571	Bangladesh	2209	2.3.3	-	-	-	-	29	Female	Years	Laboratory Network	Dhaka	Mohammadpur Thana	2017-02-18	Susceptible	29	Susceptible	28	Susceptible	36	Susceptible	34	Susceptible	19	Intermediate	28
30134_1#242	ERR4362573	Bangladesh	1	4.3.1.3	-	gyrA-S83Y	-	-	5	Female	Years	Hospital Laboratory	Dhaka	Adabor Thana	2017-05-24	Susceptible	26	Susceptible	26	Susceptible	31	Susceptible	30	Susceptible	15	Intermediate	24
30134_1#244	ERR4362575	Bangladesh	2	3.1.2	-	gyrA-D87N	-	-	19	Female	Years	Laboratory Network	Dhaka	600	2017-10-04	Susceptible	30	Susceptible	28	Susceptible	28	Susceptible	36	Susceptible	20	Susceptible	34
30134_1#245	ERR4362576	Bangladesh	2209	2.3.3	-	-	-	-	41	Female	Years	Laboratory Network	Dhaka	Mohammadpur Thana	2017-03-12	Susceptible	31	Susceptible	28	Susceptible	34	Susceptible	35	Susceptible	18	Intermediate	28
30134_1#247	ERR4362578	Bangladesh	2	3.3.2	-	gyrA-S83F	-	-	26	Female	Years	Laboratory Network	Dhaka	Adabor Thana	2016-11-10	Not performed	Not performed	Not performed	Not performed	Not performed	Not performed	Not performed	Not performed	Not performed	Not performed	Not performed	Not performed
30134_1#248	ERR4362579	Bangladesh	2209	2.3.3	-	-	-	-	4	Female	Years	Laboratory Network	Dhaka	Mohammadpur Thana	2017-10-08	Susceptible	29	Susceptible	27	Susceptible	26	Susceptible	33	Susceptible	19	Intermediate	28
30134_1#250	ERR4362581	Bangladesh	2	3.2.2	-	gyrA-S83F	-	-	9	Female	Years	Outpatient	Dhaka	Mirpur Thana	2017-05-22	Susceptible	30	Susceptible	28	Susceptible	36	Susceptible	34	Susceptible	14	Susceptible	34
30134_1#252	ERR4362583	Bangladesh	1	4.3.1.1	-	gyrA-S83F	-	IncFIB(pHCM2)	16	Male	Years	Laboratory Network	Dhaka	Mohammadpur Thana	2017-10-04	Susceptible	28	Susceptible	28	Susceptible	28	Susceptible	35	Susceptible	19	Intermediate	27
30134_1#253	ERR4362584	Bangladesh	2209	2.3.3	-	gyrA-S83F	-	-	18	Female	Years	Laboratory Network	Dhaka	9999	2017-03-15	Susceptible	29	Susceptible	25	Susceptible	32	Susceptible	32	Susceptible	17	Intermediate	26
30134_1#254	ERR4362585	Bangladesh	2209	2.3.3	-	-	-	-	24	Male	Months	Outpatient	Dhaka	Kafrul Thana	2017-05-21	Susceptible	30	Susceptible	25	Susceptible	26	Susceptible	34	Susceptible	17	Intermediate	28
30134_1#256	ERR4362587	Bangladesh	1	4.3.1.3	blaTEM-1,qnrS,sul2,tetA	gyrA-S83Y	-	IncFIB(K)	14	Female	Years	Laboratory Network	Dhaka	Mohammadpur Thana	2017-10-05	Resistant	0	Susceptible	27	Susceptible	22	Susceptible	30	Susceptible	16	Resistant	18
30134_1#257	ERR4362588	Bangladesh	2209	2.3.3	-	gyrA-S83F	-	-	12	Male	Months	Laboratory Network	Dhaka	9999	2016-12-04	Susceptible	28	Susceptible	28	Susceptible	30	Susceptible	31	Susceptible	16	Intermediate	26
30134_1#258	ERR4362589	Bangladesh	2209	2.3.3	-	-	-	-	5	Female	Years	Inpatient	Dhaka	1000	2017-05-30	Susceptible	28	Susceptible	32	Susceptible	28	Susceptible	34	Susceptible	18	Intermediate	28
30134_1#260	ERR4362591	Bangladesh	2	3.3.2	-	gyrA-S83Y	-	-	13	Female	Years	Laboratory Network	Dhaka	4200	2017-10-05	Susceptible	27	Susceptible	26	Susceptible	25	Susceptible	32	Susceptible	18	Intermediate	27
30134_1#262	ERR4362593	Bangladesh	1	4.3.1.1	-	gyrA-S83F	-	IncFIB(pHCM2)	13	Male	Years	Inpatient	Dhaka	Kafrul Thana	2017-05-27	Susceptible	32	Susceptible	28	Susceptible	24	Susceptible	37	Susceptible	16	Intermediate	26
30134_1#264	ERR4362595	Bangladesh	1	4.3.1.1	blaTEM-1,catA1,dfrA7,sul1,sul2	gyrA-S83F	-	IncFIB(pHCM2)	17	Male	Years	Laboratory Network	68	6099	2017-10-10	Resistant	0	Resistant	0	Resistant	0	Susceptible	30	Susceptible	17	Intermediate	25
30134_1#265	ERR4362596	Bangladesh	1	4.3.1.1	blaTEM-1,catA1,dfrA7,sul1,sul2	gyrA-S83F	-	IncFIB(pHCM2)	13	Male	Years	Laboratory Network	Dhaka	2900	2016-12-08	Resistant	0	Resistant	0	Resistant	0	Susceptible	34	Susceptible	19	Intermediate	25
30134_1#266	ERR4362597	Bangladesh	2209	2.3.3	-	-	-	-	19	Female	Months	Hospital Laboratory	Dhaka	1600	2017-05-30	Susceptible	27	Susceptible	26	Susceptible	34	Susceptible	33	Susceptible	16	Intermediate	29
30134_1#269	ERR4362600	Bangladesh	2209	2.3.3	-	gyrA-S83F	-	-	20	Female	Years	Laboratory Network	Dhaka	Mirpur Thana	2016-12-15	Not performed	Not performed	Not performed	Not performed	Not performed	Not performed	Not performed	Not performed	Not performed	Not performed	Not performed	Not performed
30134_1#272	ERR4362603	Bangladesh	1	4.3.1.3	blaTEM-1,qnrS,sul2,tetA	gyrA-S83Y	-	IncFIB(K)	24	Male	Years	Laboratory Network	Dhaka	1600	2017-10-10	Resistant	0	Susceptible	27	Susceptible	20	Susceptible	33	Susceptible	14	Resistant	18
30134_1#274	ERR4362605	Bangladesh	1	4.3.1.1	-	gyrA-S83F	-	IncFIB(pHCM2)	6	Female	Years	Inpatient	Dhaka	Mohammadpur Thana	2017-05-30	Susceptible	28	Susceptible	24	Susceptible	30	Susceptible	31	Resistant	0	Intermediate	23
30134_1#276	ERR4362607	Bangladesh	2209	2.3.3	-	gyrA-S83F	-	-	29	Male	Years	Laboratory Network	Dhaka	Mirpur Thana	2017-10-12	Susceptible	30	Susceptible	27	Susceptible	22	Susceptible	35	Resistant	0	Intermediate	26
30134_1#277	ERR4362608	Bangladesh	2	3.3.2.Bd1	-	gyrA-S83F	-	-	6	Female	Years	Laboratory Network	Dhaka	Mohammadpur Thana	2017-01-05	Susceptible	30	Susceptible	26	Susceptible	32	Susceptible	36	Susceptible	17	Intermediate	26
30134_1#278	ERR4362609	Bangladesh	1	4.3.1.3	blaTEM-1,qnrS,sul2,tetA	gyrA-S83Y	-	IncFIB(K)	6	Male	Years	Outpatient	Dhaka	Adabor Thana	2017-06-11	Resistant	0	Susceptible	23	Susceptible	28	Susceptible	32	Susceptible	15	Resistant	16
30134_1#28	ERR4362359	Bangladesh	1	4.3.1.1	-	gyrA-S83F	-	IncFIB(pHCM2)	2	Female	Years	Laboratory Network	Dhaka	Mohammadpur Thana	2017-11-16	Susceptible	28	Susceptible	28	Susceptible	28	Susceptible	34	Susceptible	19	Intermediate	27
30134_1#280	ERR4362611	Bangladesh	2	3.3.2	-	gyrA-S83F	-	-	33	Female	Years	Laboratory Network	Dhaka	Adabor Thana	2017-10-12	Susceptible	29	Susceptible	28	Susceptible	20	Susceptible	32	Susceptible	19	Intermediate	29
30134_1#281	ERR4362612	Bangladesh	1	4.3.1.1	-	gyrA-S83F	-	-	22	Male	Years	Laboratory Network	Dhaka	9999	2017-01-09	Not performed	Not performed	Not performed	Not performed	Not performed	Not performed	Not performed	Not performed	Not performed	Not performed	Not performed	Not performed
30134_1#282	ERR4362613	Bangladesh	2	3.3.2	-	gyrA-S83F	-	-	3	Male	Years	Hospital Laboratory	Dhaka	2900	2017-06-17	Susceptible	32	Susceptible	24	Susceptible	30	Susceptible	34	Susceptible	17	Intermediate	30
30134_1#283	ERR4362614	Bangladesh	2	3.3.2.Bd1	-	gyrA-S83F	-	-	2	Male	Years	Inpatient	Dhaka	3600	2017-01-26	Susceptible	32	Susceptible	28	Susceptible	32	Susceptible	34	Susceptible	19	Intermediate	30
30134_1#284	ERR4362615	Bangladesh	2	3.3.2	-	gyrA-S83F	-	-	25	Female	Years	Laboratory Network	Dhaka	7500	2017-09-09	Susceptible	30	Susceptible	25	Susceptible	19	Susceptible	33	Susceptible	18	Intermediate	27
30134_1#285	ERR4362616	Bangladesh	2	3.2.2	-	gyrA-S83F	-	-	2	Female	Years	Laboratory Network	Dhaka	8800	2017-01-07	Not performed	Not performed	Not performed	Not performed	Not performed	Not performed	Not performed	Not performed	Not performed	Not performed	Not performed	Not performed
30134_1#286	ERR4362617	Bangladesh	2	3.3.2.Bd1	-	gyrA-S83F	-	-	5	Male	Years	Outpatient	Dhaka	Mohammadpur Thana	2017-06-18	Susceptible	30	Susceptible	24	Susceptible	32	Susceptible	31	Susceptible	16	Intermediate	26
30134_1#288	ERR4362619	Bangladesh	2	3.2.2	-	gyrA-S83F	-	-	6	Male	Years	Laboratory Network	Dhaka	Sher-E-Bangla Nagar Thana	2017-09-12	Susceptible	27	Susceptible	26	Susceptible	24	Susceptible	29	Susceptible	18	Intermediate	25
30134_1#289	ERR4362620	Bangladesh	1	4.3.1.1	blaTEM-1,catA1,dfrA7,sul1,sul2	gyrA-S83F	acrB-R717Q	-	63	Female	Years	Laboratory Network	Dhaka	Mirpur Thana	2017-01-08	Resistant	0	Resistant	0	Resistant	0	Susceptible	36	Susceptible	16	Intermediate	28
30134_1#290	ERR4362621	Bangladesh	2	3.2.2	-	gyrA-S83F	-	-	9	Female	Months	Hospital Laboratory	Dhaka	Sher-E-Bangla Nagar Thana	2017-06-21	Susceptible	31	Susceptible	26	Susceptible	30	Susceptible	32	Susceptible	16	Intermediate	26
30134_1#292	ERR4362623	Bangladesh	2	3.3.2	-	gyrA-S83F	-	-	21	Male	Years	Laboratory Network	Dhaka	Mohammadpur Thana	2017-08-31	Susceptible	28	Susceptible	25	Susceptible	19	Susceptible	32	Susceptible	18	Intermediate	27
30134_1#294	ERR4362625	Bangladesh	1	4.3.1.1	-	gyrA-S83F	-	IncFIB(pHCM2)	3	Male	Years	Inpatient	Dhaka	1600	2017-06-20	Susceptible	28	Susceptible	26	Susceptible	32	Susceptible	33	Susceptible	15	Intermediate	23
30134_1#296	ERR4362627	Bangladesh	2	3.3.2	-	gyrA-S83F	-	-	24	Male	Years	Laboratory Network	Dhaka	Mohammadpur Thana	2017-09-14	Susceptible	30	Susceptible	27	Susceptible	20	Susceptible	35	Susceptible	19	Intermediate	28
30134_1#297	ERR4362628	Bangladesh	2	2.0.1	-	gyrA-S83F	-	-	19	Male	Years	Laboratory Network	Dhaka	1600	2017-01-18	Susceptible	32	Susceptible	26	Susceptible	32	Susceptible	34	Susceptible	19	Intermediate	27
30134_1#298	ERR4362629	Bangladesh	2	3.3.2	-	-	-	IncFIB(pHCM2)	11	Male	Years	Inpatient	68	5237	2017-07-06	Susceptible	28	Susceptible	24	Susceptible	30	Susceptible	31	Susceptible	16	Intermediate	27
30134_1#299	ERR4362630	Bangladesh	2	3.3.2.Bd1	-	gyrA-S83F	-	-	28	Male	Years	Laboratory Network	Dhaka	7500	2018-01-22	Susceptible	25	Susceptible	25	Susceptible	30	Susceptible	30	Resistant	11	Intermediate	23
30134_1#3	ERR4362334	Bangladesh	2	3.2.2	-	gyrA-S83F	-	IncX1	13	Male	Months	Inpatient	33	3099	2016-10-23	Susceptible	28	Susceptible	23	Susceptible	28	Susceptible	30	Susceptible	17	Intermediate	25
30134_1#300	ERR4362631	Bangladesh	2209	2.3.3	-	gyrA-S83F	-	-	9	Female	Years	Laboratory Network	Dhaka	Mohammadpur Thana	2017-09-19	Susceptible	29	Susceptible	25	Susceptible	26	Susceptible	32	Susceptible	18	Intermediate	27
30134_1#301	ERR4362632	Bangladesh	1	4.3.1.1	blaTEM-1,catA1,dfrA7,sul1,sul2	gyrA-S83F	-	-	22	Male	Years	Laboratory Network	Dhaka	Mirpur Thana	2016-10-26	Resistant	0	Resistant	0	Resistant	0	Susceptible	32	Susceptible	18	Intermediate	25
30134_1#302	ERR4362633	Bangladesh	2209	2.3.3	-	gyrA-S83F	-	-	7	Male	Months	Inpatient	Dhaka	Mirpur Thana	2016-12-20	Susceptible	28	Susceptible	28	Susceptible	32	Susceptible	31	Susceptible	18	Intermediate	28
30134_1#304	ERR4362635	Bangladesh	2	3.3.2.Bd1	-	gyrA-S83F	-	-	17	Female	Months	Laboratory Network	Dhaka	500	2017-09-14	Susceptible	29	Susceptible	25	Susceptible	24	Susceptible	32	Susceptible	20	Intermediate	27
30134_1#305	ERR4362636	Bangladesh	2209	2.3.3	-	gyrA-S83F	-	-	6	Female	Years	Laboratory Network	Dhaka	Mohammadpur Thana	2016-10-27	Susceptible	28	Susceptible	30	Susceptible	34	Susceptible	32	Susceptible	20	Intermediate	29
30134_1#306	ERR4362637	Bangladesh	1	4.3.1.1	blaTEM-1,catA1,dfrA7,sul1,sul2	gyrA-S83F	acrB-R717Q	IncFIB(pHCM2)	4	Female	Years	Inpatient	Dhaka	Kafrul Thana	2016-12-31	Resistant	0	Resistant	0	Resistant	0	Susceptible	36	Resistant	12	Intermediate	26
30134_1#308	ERR4362639	Bangladesh	2	2.0.1	-	gyrA-S83F	-	-	9	Male	Years	Laboratory Network	Dhaka	Mirpur Thana	2017-09-24	Susceptible	25	Susceptible	27	Susceptible	24	Susceptible	28	Susceptible	17	Intermediate	25
30134_1#309	ERR4362640	Bangladesh	1	4.3.1.1	-	gyrA-S83F	-	IncFIB(pHCM2)	8	Female	Years	Laboratory Network	Dhaka	Mohammadpur Thana	2016-11-01	Susceptible	28	Susceptible	26	Susceptible	32	Susceptible	30	Susceptible	18	Intermediate	26
30134_1#310	ERR4362641	Bangladesh	1	4.3.1.1	blaTEM-1,catA1,dfrA7,sul1,sul2	gyrA-S83F	-	-	8	Female	Months	Inpatient	Dhaka	Mirpur Thana	2017-01-10	Resistant	0	Resistant	0	Resistant	0	Susceptible	36	Susceptible	17	Intermediate	25
30134_1#311	ERR4362642	Bangladesh	2	3.3.2.Bd1	-	gyrA-S83F	-	-	14	Male	Years	Laboratory Network	Dhaka	Mirpur Thana	2018-06-12	Susceptible	30	Susceptible	24	Susceptible	30	Susceptible	30	Susceptible	15	Intermediate	26
30134_1#312	ERR4362643	Bangladesh	2209	2.3.3	-	-	-	-	11	Male	Years	Laboratory Network	Dhaka	Mirpur Thana	2017-09-27	Susceptible	31	Susceptible	29	Susceptible	30	Susceptible	33	Susceptible	21	Susceptible	33
30134_1#314	ERR4362645	Bangladesh	2	3.2.2	-	gyrA-S83F	-	-	4	Male	Years	Inpatient	Dhaka	Cantonment Thana	2017-02-06	Susceptible	28	Susceptible	24	Susceptible	32	Susceptible	34	Susceptible	18	Intermediate	26
30134_1#315	ERR4362646	Bangladesh	1	4.3.1.3	blaTEM-1,qnrS,sul2,tetA	gyrA-S83Y	-	IncFIB(K)	15	Male	Years	Laboratory Network	Dhaka	Mirpur Thana	2018-06-30	Resistant	0	Susceptible	27	Susceptible	27	Susceptible	32	Susceptible	14	Resistant	18
30134_1#316	ERR4362647	Bangladesh	2	3.2.2	-	gyrA-S83F	-	-	18	Male	Years	Laboratory Network	Dhaka	Mirpur Thana	2017-10-02	Susceptible	32	Susceptible	29	Susceptible	29	Susceptible	36	Susceptible	21	Intermediate	30
30134_1#317	ERR4362648	Bangladesh	2	3.3.2.Bd1	-	gyrA-S83F	-	-	6	Female	Years	Laboratory Network	Dhaka	9999	2016-11-09	Susceptible	34	Susceptible	30	Susceptible	34	Susceptible	36	Susceptible	20	Susceptible	32
30134_1#318	ERR4362649	Bangladesh	2	3.2.2	-	gyrA-S83F	-	-	3	Male	Years	Inpatient	15	2000	2017-03-01	Susceptible	32	Susceptible	28	Susceptible	29	Susceptible	35	Susceptible	16	Intermediate	28
30134_1#319	ERR4362650	Bangladesh	1	4.3.1.1	blaTEM-1,catA1,dfrA7,sul1,sul2	gyrA-S83F	-	IncFIB(pHCM2)	5	Male	Years	Outpatient	Dhaka	Mirpur Thana	2018-08-12	Resistant	0	Resistant	0	Resistant	0	Susceptible	30	Susceptible	14	Intermediate	22
30134_1#32	ERR4362363	Bangladesh	2	3.3.2.Bd1	-	gyrA-S83F	-	IncFIB(pHCM2)	30	Male	Years	Laboratory Network	Dhaka	5400	2017-11-23	Susceptible	31	Susceptible	28	Susceptible	27	Susceptible	35	Susceptible	20	Intermediate	30
30134_1#321	ERR4362652	Bangladesh	2	3.3.2.Bd2	-	gyrA-D87N	-	IncFIB(pHCM2)	26	Male	Years	Laboratory Network	Dhaka	Mohammadpur Thana	2016-11-20	Resistant	0	Resistant	0	Resistant	0	Susceptible	36	Susceptible	16	Intermediate	28
30134_1#322	ERR4362653	Bangladesh	2209	2.3.3	-	gyrA-S83F	-	-	7	Female	Years	Inpatient	Dhaka	Kafrul Thana	2017-03-09	Susceptible	30	Susceptible	28	Susceptible	34	Susceptible	36	Susceptible	18	Intermediate	28
30134_1#323	ERR4362654	Bangladesh	2	3.3.2.Bd2	-	gyrA-D87N	-	IncFIB(pHCM2)	10	Male	Years	Inpatient	Dhaka	Pallabi Thana	2018-07-08	Susceptible	26	Susceptible	24	Susceptible	32	Susceptible	34	Susceptible	15	Intermediate	26
30134_1#326	ERR4362657	Bangladesh	2	3.2.2	-	gyrA-S83F	-	-	9	Male	Years	Inpatient	Dhaka	7500	2017-03-11	Susceptible	32	Susceptible	27	Susceptible	34	Susceptible	35	Susceptible	17	Intermediate	28
30134_1#327	ERR4362658	Bangladesh	2	3.2.2	-	gyrA-S83F	-	-	18	Male	Months	Outpatient	Dhaka	Mirpur Thana	2018-07-11	Susceptible	30	Susceptible	30	Susceptible	32	Susceptible	32	Susceptible	14	Intermediate	24
30134_1#328	ERR4362659	Bangladesh	2	3.2.2	-	gyrA-S83F	acrB-R717Q	-	35	Female	Years	Laboratory Network	Dhaka	Mirpur Thana	2017-08-09	Susceptible	29	Susceptible	27	Susceptible	32	Susceptible	34	Resistant	10	Intermediate	25
30134_1#329	ERR4362660	Bangladesh	1	4.3.1.1	-	gyrA-S83F	-	-	27	Male	Years	Laboratory Network	Dhaka	Hazaribag Thana	2016-11-22	Susceptible	29	Susceptible	30	Susceptible	36	Susceptible	36	Susceptible	20	Intermediate	28
30134_1#33	ERR4362364	Bangladesh	2	3.3.2.Bd1	-	gyrA-S83F	-	IncFIB(pHCM2)	12	Female	Years	Laboratory Network	Dhaka	2900	2017-06-19	Susceptible	29	Susceptible	28	Susceptible	32	Susceptible	34	Susceptible	16	Intermediate	27
30134_1#330	ERR4362661	Bangladesh	2	3.3.2.Bd1	-	gyrA-S83F	-	-	3	Male	Years	Inpatient	Dhaka	Mohammadpur Thana	2017-03-08	Susceptible	31	Susceptible	28	Susceptible	36	Susceptible	36	Susceptible	20	Intermediate	28
30134_1#331	ERR4362662	Bangladesh	2	2.0.1	-	gyrA-S83F	-	-	12	Female	Months	Hospital Laboratory	Dhaka	Mirpur Thana	2018-07-08	Susceptible	30	Susceptible	28	Susceptible	34	Susceptible	32	Susceptible	18	Intermediate	26
30134_1#332	ERR4362663	Bangladesh	2	3.3.2.Bd1	-	gyrA-S83F	-	-	7	Male	Years	Laboratory Network	Dhaka	Kafrul Thana	2017-08-10	Susceptible	29	Susceptible	25	Susceptible	29	Susceptible	31	Susceptible	15	Intermediate	25
30134_1#333	ERR4362664	Bangladesh	1	4.3.1.1	-	gyrA-S83F	-	IncFIB(pHCM2)	24	Male	Years	Laboratory Network	Dhaka	400	2017-08-07	Susceptible	25	Susceptible	24	Susceptible	29	Susceptible	29	Susceptible	13	Intermediate	21
30134_1#334	ERR4362665	Bangladesh	2	3.3.2.Bd2	-	gyrA-D87N	-	IncFIB(pHCM2)	3	Male	Years	Laboratory Network	Dhaka	Mirpur Thana	2016-11-24	Not performed	Not performed	Not performed	Not performed	Not performed	Not performed	Not performed	Not performed	Not performed	Not performed	Not performed	Not performed
30134_1#335	ERR4362666	Bangladesh	2	3.2.2	-	gyrA-S83F	-	-	9	Male	Years	Inpatient	Dhaka	Sher-E-Bangla Nagar Thana	2017-03-16	Susceptible	30	Susceptible	26	Susceptible	32	Susceptible	36	Resistant	12	Intermediate	24
30134_1#336	ERR4362667	Bangladesh	2	2.0.1	-	gyrA-S83F	-	-	2	Female	Years	Inpatient	Dhaka	Mirpur Thana	2018-07-25	Susceptible	27	Susceptible	28	Susceptible	30	Susceptible	30	Susceptible	16	Intermediate	24
30134_1#337	ERR4362668	Bangladesh	2209	2.3.3	-	-	-	-	24	Male	Years	Laboratory Network	Dhaka	Mohammadpur Thana	2017-07-30	Susceptible	26	Susceptible	25	Susceptible	33	Susceptible	30	Susceptible	16	Intermediate	25
30134_1#338	ERR4362669	Bangladesh	1	4.3.1.1	blaTEM-1,catA1,dfrA7,sul1,sul2	gyrA-S83F	-	IncFIB(pHCM2)	32	Female	Years	Laboratory Network	Dhaka	Mirpur Thana	2016-11-26	Resistant	0	Resistant	0	Resistant	0	Susceptible	36	Susceptible	16	Intermediate	28
30134_1#339	ERR4362670	Bangladesh	1	4.3.1.1	blaTEM-1,catA1,dfrA7,sul1,sul2	gyrA-S83F	acrB-R717Q	IncFIB(pHCM2)	9	Female	Years	Inpatient	Dhaka	Mirpur Thana	2017-03-02	Resistant	0	Resistant	0	Resistant	0	Susceptible	35	Susceptible	15	Intermediate	29
30134_1#34	ERR4362365	Bangladesh	2	3.2.2	-	gyrA-S83F	-	-	22	Female	Years	Hospital Laboratory	Dhaka	Mirpur Thana	2018-03-15	Susceptible	26	Susceptible	28	Susceptible	30	Susceptible	30	Resistant	10	Intermediate	24
30134_1#341	ERR4362672	Bangladesh	2209	2.3.3	-	-	-	-	4	Male	Years	Laboratory Network	Dhaka	1600	2017-08-09	Susceptible	29	Susceptible	27	Susceptible	34	Susceptible	32	Susceptible	16	Intermediate	27
30134_1#342	ERR4362673	Bangladesh	2209	2.3.3	-	gyrA-S83F	-	-	2	Male	Years	Laboratory Network	Dhaka	Mirpur Thana	2016-11-26	Not performed	Not performed	Not performed	Not performed	Not performed	Not performed	Not performed	Not performed	Not performed	Not performed	Not performed	Not performed
30134_1#343	ERR4362674	Bangladesh	2	3.2.2	-	gyrA-S83F	-	IncX1	2	Female	Years	Inpatient	Dhaka	Mirpur Thana	2017-02-27	Susceptible	26	Susceptible	22	Susceptible	28	Susceptible	32	Susceptible	14	Intermediate	26
30134_1#344	ERR4362675	Bangladesh	1	4.3.1.3	blaTEM-1,qnrS,sul2,tetA	gyrA-S83Y	-	IncFIB(K)	8	Female	Years	Outpatient	Dhaka	Mirpur Thana	2018-07-23	Resistant	0	Susceptible	26	Susceptible	26	Susceptible	30	Susceptible	14	Resistant	14
30134_1#345	ERR4362676	Bangladesh	2	3.2.2	-	gyrA-S83F	-	IncX1	18	Male	Years	Laboratory Network	12	1366	2017-08-10	Susceptible	28	Susceptible	27	Susceptible	32	Susceptible	32	Susceptible	16	Intermediate	26
30134_1#346	ERR4362677	Bangladesh	1	4.3.1.2	-	gyrA-S83F	-	-	9	Female	Years	Laboratory Network	Dhaka	9999	2016-12-01	Susceptible	31	Susceptible	27	Susceptible	36	Susceptible	38	Susceptible	20	Intermediate	28
30134_1#347	ERR4362678	Bangladesh	1	4.3.1.1	blaTEM-1,catA1,dfrA7,sul1,sul2	gyrA-S83F	acrB-R717Q	IncFIB(pHCM2)	18	Male	Months	Inpatient	Dhaka	Shana AliThana	2018-01-02	Resistant	0	Resistant	0	Resistant	0	Susceptible	34	Resistant	12	Intermediate	26
30134_1#348	ERR4362679	Bangladesh	1	4.3.1.1	-	gyrA-S83F	-	-	7	Male	Years	Hospital Laboratory	Dhaka	Pallabi Thana	2018-07-26	Susceptible	26	Susceptible	28	Susceptible	30	Susceptible	28	Susceptible	13	Intermediate	23
30134_1#349	ERR4362680	Bangladesh	2	3.2.2	-	gyrA-S83F	-	-	12	Male	Months	Laboratory Network	Dhaka	Shana AliThana	2017-08-10	Susceptible	31	Susceptible	26	Susceptible	25	Susceptible	34	Susceptible	17	Intermediate	28
30134_1#350	ERR4362681	Bangladesh	1	4.3.1.1	blaTEM-1,catA1,dfrA7,sul1,sul2	gyrA-S83F	acrB-R717Q	IncFIB(pHCM2)	12	Female	Years	Laboratory Network	Dhaka	Mohammadpur Thana	2016-11-30	Resistant	0	Resistant	0	Resistant	0	Susceptible	32	Resistant	12	Intermediate	25
30134_1#352	ERR4362683	Bangladesh	1	4.3.1.1	blaTEM-1,catA1,dfrA7,sul1,sul2	gyrA-S83F	-	IncFIB(pHCM2)	13	Female	Years	Outpatient	Dhaka	Mirpur Thana	2018-07-24	Resistant	0	Resistant	0	Resistant	0	Susceptible	32	Susceptible	16	Intermediate	26
30134_1#356	ERR4362687	Bangladesh	2209	2.3.3	-	-	-	-	6	Male	Years	Outpatient	Dhaka	Shana AliThana	2017-03-16	Susceptible	30	Susceptible	30	Susceptible	36	Susceptible	34	Susceptible	18	Intermediate	26
30134_1#357	ERR4362688	Bangladesh	2	3.1.2	-	gyrA-D87N	-	-	19	Female	Years	Laboratory Network	Dhaka	Pallabi Thana	2017-08-17	Susceptible	28	Susceptible	25	Susceptible	26	Susceptible	30	Susceptible	19	Intermediate	27
30134_1#358	ERR4362689	Bangladesh	1	4.3.1.1	-	gyrA-S83F	-	IncFIB(pHCM2)	5	Male	Years	Laboratory Network	Dhaka	Mohammadpur Thana	2016-10-20	Susceptible	28	Susceptible	30	Susceptible	36	Susceptible	36	Susceptible	20	Intermediate	28
30134_1#359	ERR4362690	Bangladesh	2209	2.3.3	-	-	acrB-R717Q	-	5	Female	Years	Inpatient	Dhaka	Pallabi Thana	2017-12-18	Susceptible	28	Susceptible	30	Susceptible	32	Susceptible	36	Resistant	12	Intermediate	28
30134_1#36	ERR4362367	Bangladesh	2209	2.3.3	-	-	-	-	23	Female	Years	Laboratory Network	Dhaka	3300	2017-12-05	Susceptible	30	Susceptible	27	Susceptible	27	Susceptible	34	Susceptible	19	Susceptible	31
30134_1#360	ERR4362691	Bangladesh	2	3.2.2	-	gyrA-S83F	-	-	16	Male	Months	Hospital Laboratory	Dhaka	Mirpur Thana	2017-10-12	Susceptible	26	Susceptible	28	Susceptible	30	Susceptible	32	Susceptible	18	Intermediate	27
30134_1#361	ERR4362692	Bangladesh	2	3.2.2	-	gyrA-S83F	-	-	4	Female	Years	Outpatient	Dhaka	Mirpur Thana	2018-07-30	Susceptible	30	Susceptible	30	Susceptible	32	Susceptible	36	Susceptible	18	Intermediate	30
30134_1#362	ERR4362693	Bangladesh	2	3.1.2	-	gyrA-D87N	-	-	8	Male	Years	Laboratory Network	Dhaka	Pallabi Thana	2017-08-20	Susceptible	30	Susceptible	27	Susceptible	27	Susceptible	32	Susceptible	19	Intermediate	29
30134_1#363	ERR4362694	Bangladesh	1	4.3.1.1	blaTEM-1,catA1,dfrA7,sul1,sul2	gyrA-S83F	-	IncFIB(pHCM2)	10	Female	Years	Laboratory Network	Dhaka	Mohammadpur Thana	2016-10-08	Resistant	0	Resistant	0	Resistant	0	Susceptible	34	Susceptible	19	Intermediate	28
30134_1#364	ERR4362695	Bangladesh	2	3.2.2	-	gyrA-S83F	acrB-R717Q	-	3	Male	Years	Outpatient	Dhaka	Mirpur Thana	2017-12-26	Susceptible	30	Susceptible	28	Susceptible	36	Susceptible	34	Resistant	12	Intermediate	28
30134_1#365	ERR4362696	Bangladesh	2	3.3.2	-	gyrA-S83F	-	-	4	Male	Years	Outpatient	Dhaka	Mirpur Thana	2018-07-31	Susceptible	30	Susceptible	26	Susceptible	30	Susceptible	32	Susceptible	16	Intermediate	26
30134_1#367	ERR4362698	Bangladesh	1	4.3.1.1	catA1,dfrA7,sul1	gyrA-S83F	-	IncFIB(pHCM2)	11	Male	Years	Laboratory Network	Dhaka	Mohammadpur Thana	2016-10-13	Susceptible	28	Resistant	0	Susceptible	20	Susceptible	30	Susceptible	17	Intermediate	26
30134_1#368	ERR4362699	Bangladesh	2	3.2.2	-	gyrA-S83F	acrB-R717Q	-	2	Male	Years	Outpatient	Dhaka	Sher-E-Bangla Nagar Thana	2018-01-20	Susceptible	32	Susceptible	28	Susceptible	34	Susceptible	34	Resistant	12	Intermediate	27
30134_1#369	ERR4362700	Bangladesh	1	4.3.1.1	blaTEM-1,catA1,dfrA7,sul1,sul2	gyrA-S83F	-	-	8	Female	Years	Outpatient	Dhaka	Pallabi Thana	2018-07-31	Resistant	0	Resistant	0	Resistant	0	Susceptible	30	Susceptible	15	Intermediate	23
30134_1#37	ERR4362368	Bangladesh	1	4.3.1.1	blaTEM-1,catA1,dfrA7,sul1,sul2	gyrA-S83F	-	IncFIB(pHCM2)	6	Male	Years	Laboratory Network	Dhaka	1200	2017-12-03	Resistant	0	Resistant	0	Resistant	0	Susceptible	34	Susceptible	19	Intermediate	29
30134_1#370	ERR4362701	Bangladesh	1	4.3.1.1	-	gyrA-S83F	-	IncFIB(pHCM2)	31	Male	Years	Laboratory Network	Dhaka	Adabor Thana	2017-08-20	Susceptible	26	Susceptible	23	Susceptible	27	Susceptible	30	Susceptible	15	Intermediate	24
30134_1#372	ERR4362703	Bangladesh	2209	2.3.3	-	gyrA-S83F	-	-	6	Female	Years	Outpatient	Dhaka	Pallabi Thana	2018-01-30	Susceptible	26	Susceptible	24	Susceptible	24	Susceptible	30	Resistant	12	Intermediate	26
30134_1#373	ERR4362704	Bangladesh	2	3.3.2.Bd1	-	gyrA-S83F	-	IncFIB(pHCM2)	8	Female	Months	Inpatient	Dhaka	900	2018-07-29	Susceptible	28	Susceptible	28	Susceptible	30	Susceptible	30	Susceptible	16	Intermediate	24
30134_1#374	ERR4362705	Bangladesh	2209	2.3.3	-	-	-	-	8	Male	Years	Laboratory Network	Dhaka	6600	2017-08-24	Susceptible	30	Susceptible	28	Susceptible	27	Susceptible	32	Susceptible	19	Intermediate	28
30134_1#375	ERR4362706	Bangladesh	2	3.3.2.Bd2	-	gyrA-D87N	-	IncFIB(pHCM2)	13	Male	Years	Laboratory Network	Dhaka	Mohammadpur Thana	2016-10-15	Susceptible	28	Susceptible	28	Susceptible	32	Susceptible	34	Susceptible	19	Intermediate	28
30134_1#376	ERR4362707	Bangladesh	1	4.3.1.1	blaTEM-1,catA1,dfrA7,sul1,sul2	gyrA-S83F	acrB-R717Q	IncFIB(pHCM2)	3	Female	Years	Hospital Laboratory	Dhaka	9200	2017-11-14	Resistant	0	Resistant	0	Resistant	0	Susceptible	30	Resistant	12	Intermediate	24
30134_1#377	ERR4362708	Bangladesh	1	4.3.1.2	-	gyrA-D87G	-	-	2	Female	Years	Inpatient	Dhaka	9999	2016-10-18	Susceptible	27	Susceptible	22	Susceptible	31	Susceptible	31	Susceptible	17	Intermediate	29
30134_1#378	ERR4362709	Bangladesh	1	4.3.1.1	-	gyrA-S83F	-	-	21	Female	Years	Laboratory Network	Dhaka	Kafrul Thana	2017-08-23	Susceptible	26	Susceptible	25	Susceptible	25	Susceptible	31	Susceptible	18	Intermediate	24
30134_1#379	ERR4362710	Bangladesh	2	3.2.2	-	gyrA-S83F	-	-	27	Female	Years	Laboratory Network	Dhaka	Mirpur Thana	2016-10-16	Susceptible	32	Susceptible	28	Susceptible	34	Susceptible	36	Susceptible	21	Intermediate	28
30134_1#38	ERR4362369	Bangladesh	1	4.3.1.3	blaTEM-1,qnrS,sul2,tetA	gyrA-S83Y	-	IncFIB(K)	15	Female	Years	Laboratory Network	Dhaka	Mohammadpur Thana	2017-06-20	Resistant	0	Susceptible	25	Susceptible	25	Susceptible	33	Resistant	12	Resistant	15
30134_1#380	ERR4362711	Bangladesh	1	4.3.1.1	blaTEM-1,catA1,dfrA7,sul1,sul2	gyrA-S83F	-	-	21	Female	Months	Inpatient	Dhaka	Pallabi Thana	2017-03-22	Resistant	0	Resistant	0	Resistant	0	Susceptible	37	Susceptible	13	Intermediate	27
30134_1#381	ERR4362712	Bangladesh	2209	2.3.3	-	gyrA-S83F	-	-	12	Male	Months	Inpatient	33	3033	2016-10-03	Susceptible	26	Susceptible	24	Susceptible	30	Susceptible	28	Susceptible	16	Intermediate	25
30134_1#382	ERR4362713	Bangladesh	2	3.2.2	-	gyrA-S83F	-	-	10	Female	Years	Laboratory Network	Dhaka	Mirpur Thana	2017-08-24	Susceptible	29	Susceptible	24	Susceptible	23	Susceptible	41	Susceptible	16	Intermediate	25
30134_1#384	ERR4362715	Bangladesh	2	3.2.2	-	gyrA-S83F	-	-	7	Female	Years	Inpatient	Dhaka	Sher-E-Bangla Nagar Thana	2017-03-19	Susceptible	32	Susceptible	28	Susceptible	34	Susceptible	34	Susceptible	16	Intermediate	28
30134_1#39	ERR4362370	Bangladesh	2	2	-	-	-	-	15	Female	Months	Outpatient	Dhaka	Pallabi Thana	2018-03-28	Susceptible	28	Susceptible	24	Susceptible	26	Susceptible	32	Resistant	0	Intermediate	26
30134_1#4	ERR4362335	Bangladesh	2	3.3.2	-	gyrA-S83F	-	-	10	Male	Years	Laboratory Network	Dhaka	500	2017-12-28	Susceptible	34	Susceptible	28	Susceptible	34	Susceptible	42	Susceptible	18	Intermediate	29
30134_1#40	ERR4362371	Bangladesh	2209	2.3.3	-	gyrA-S83F	-	-	8	Male	Years	Inpatient	50	9400	2016-10-31	Susceptible	30	Susceptible	24	Susceptible	30	Susceptible	33	Susceptible	17	Intermediate	30
30134_1#41	ERR4362372	Bangladesh	1	4.3.1.3	blaTEM-1,qnrS,sul2,tetA	gyrA-S83Y	-	IncFIB(K)	3	Female	Years	Laboratory Network	Dhaka	Mohammadpur Thana	2017-12-19	Resistant	0	Susceptible	25	Susceptible	27	Susceptible	33	Susceptible	15	Resistant	17
30134_1#44	ERR4362375	Bangladesh	2	2.0.1	-	gyrA-S83F	-	-	5	Male	Years	Hospital Laboratory	Dhaka	1600	2018-05-23	Susceptible	30	Susceptible	26	Susceptible	30	Susceptible	32	Susceptible	17	Intermediate	28
30134_1#45	ERR4362376	Bangladesh	1	4.3.1.3	blaTEM-1,qnrS,sul2,tetA	gyrA-S83Y	-	IncFIB(K)	11	Male	Years	Laboratory Network	Dhaka	4200	2017-12-17	Resistant	0	Susceptible	24	Susceptible	26	Susceptible	30	Susceptible	14	Resistant	15
30134_1#46	ERR4362377	Bangladesh	2209	2.3.3	-	-	-	-	32	Female	Years	Laboratory Network	Dhaka	Pallabi Thana	2017-06-21	Susceptible	29	Susceptible	25	Susceptible	34	Susceptible	32	Susceptible	17	Intermediate	28
30134_1#47	ERR4362378	Bangladesh	2	3.2.2	-	gyrA-S83F	-	-	5	Male	Years	Hospital Laboratory	Dhaka	Mirpur Thana	2018-01-24	Susceptible	28	Susceptible	26	Susceptible	30	Susceptible	32	Resistant	12	Intermediate	24
30134_1#48	ERR4362379	Bangladesh	2209	2.3.3	-	gyrA-S83F	-	-	2	Male	Years	Outpatient	Dhaka	Mirpur Thana	2018-05-24	Susceptible	30	Susceptible	28	Susceptible	34	Susceptible	36	Susceptible	16	Intermediate	28
30134_1#49	ERR4362380	Bangladesh	2	3.3.2	-	gyrA-S83Y	-	-	19	Male	Years	Laboratory Network	Dhaka	7200	2017-12-07	Susceptible	29	Susceptible	26	Susceptible	30	Susceptible	31	Susceptible	16	Intermediate	25
30134_1#5	ERR4362336	Bangladesh	1	4.3.1.1	blaTEM-1,catA1,dfrA7,sul1,sul2	gyrA-S83F	-	IncFIB(pHCM2)	4	Female	Years	Laboratory Network	Dhaka	Adabor Thana	2017-08-27	Resistant	0	Resistant	0	Resistant	0	Susceptible	31	Susceptible	17	Intermediate	24
30134_1#50	ERR4362381	Bangladesh	1	4.3.1.3	blaTEM-1,qnrS,sul2,tetA	gyrA-S83Y	-	IncFIB(K)	4	Female	Years	Laboratory Network	Dhaka	Mohammadpur Thana	2017-07-04	Resistant	0	Susceptible	29	Susceptible	24	Susceptible	30	Susceptible	14	Resistant	19
30134_1#52	ERR4362383	Bangladesh	2	3.2.2	-	gyrA-S83F	-	-	17	Female	Months	Hospital Laboratory	Dhaka	Mirpur Thana	2018-04-19	Susceptible	26	Susceptible	22	Susceptible	26	Susceptible	31	Susceptible	14	Resistant	20
30134_1#55	ERR4362386	Bangladesh	2	3.2.2	-	gyrA-S83F	acrB-R717Q	-	3	Male	Years	Hospital Laboratory	Dhaka	Mirpur Thana	2017-12-07	Susceptible	34	Susceptible	28	Susceptible	34	Susceptible	34	Resistant	12	Intermediate	28
30134_1#56	ERR4362387	Bangladesh	2	3.2.2	-	gyrA-S83F	-	-	5	Female	Years	Inpatient	Dhaka	7200	2018-04-10	Susceptible	28	Susceptible	28	Susceptible	30	Susceptible	32	Susceptible	15	Intermediate	24
30134_1#57	ERR4362388	Bangladesh	2	3.1.2	-	gyrA-D87N	-	-	8	Female	Years	Laboratory Network	Dhaka	Mirpur Thana	2017-12-17	Susceptible	30	Susceptible	28	Susceptible	32	Susceptible	34	Susceptible	18	Susceptible	31
30134_1#58	ERR4362389	Bangladesh	2	3.2.2	-	gyrA-S83F	acrB-R717Q	-	3	Male	Years	Laboratory Network	Dhaka	Mirpur Thana	2017-07-22	Susceptible	30	Susceptible	28	Susceptible	32	Susceptible	33	Resistant	12	Intermediate	27
30134_1#59	ERR4362390	Bangladesh	1	4.3.1.1	blaTEM-1,catA1,dfrA7,sul1,sul2	gyrA-S83F	acrB-R717Q	IncFIB(pHCM2)	17	Female	Months	Outpatient	Dhaka	Mirpur Thana	2017-12-31	Resistant	0	Resistant	0	Resistant	0	Susceptible	33	Resistant	0	Intermediate	26
30134_1#6	ERR4362337	Bangladesh	1	4.3.1.1	blaTEM-1,catA1,dfrA7,sul1,sul2	gyrA-S83F	-	-	6	Female	Years	Inpatient	Dhaka	Kafrul Thana	2016-12-27	Resistant	0	Resistant	0	Resistant	0	Susceptible	28	Resistant	0	Intermediate	22
30134_1#60	ERR4362391	Bangladesh	2	3.3.2	-	gyrA-S83Y	-	-	8	Female	Years	Hospital Laboratory	Dhaka	Adabor Thana	2018-05-19	Susceptible	32	Susceptible	28	Susceptible	34	Susceptible	34	Susceptible	18	Intermediate	26
30134_1#61	ERR4362392	Bangladesh	1	4.3.1.3	blaTEM-1,qnrS,sul2,tetA	gyrA-S83Y	-	IncFIB(K)	25	Male	Years	Laboratory Network	Dhaka	Hazaribag Thana	2017-12-09	Resistant	0	Susceptible	24	Susceptible	29	Susceptible	35	Susceptible	15	Resistant	17
30134_1#62	ERR4362393	Bangladesh	2	2.0.1	-	gyrA-S83F	-	-	12	Male	Years	Laboratory Network	Dhaka	9999	2017-08-01	Susceptible	28	Susceptible	25	Susceptible	28	Susceptible	30	Susceptible	16	Intermediate	25
30134_1#63	ERR4362394	Bangladesh	1	4.3.1.3	blaTEM-1,qnrS,sul2,tetA	gyrA-S83Y	-	IncFIB(K)	9	Male	Years	Outpatient	Dhaka	Adabor Thana	2017-07-30	Resistant	0	Susceptible	25	Susceptible	22	Susceptible	30	Resistant	12	Resistant	17
30134_1#64	ERR4362395	Bangladesh	2	3.2.2	-	gyrA-S83F	-	-	6	Female	Years	Hospital Laboratory	Dhaka	Mirpur Thana	2018-05-06	Susceptible	30	Susceptible	28	Susceptible	34	Susceptible	34	Susceptible	18	Intermediate	26
30134_1#65	ERR4362396	Bangladesh	2	3.2.2	-	gyrA-S83F	-	-	17	Female	Months	Outpatient	Dhaka	Darussalam Thana	2018-05-19	Susceptible	30	Susceptible	30	Susceptible	34	Susceptible	32	Susceptible	17	Intermediate	26
30134_1#67	ERR4362398	Bangladesh	1	4.3.1.1	blaTEM-1,catA1,dfrA7,sul1,sul2	gyrA-S83F	-	IncFIB(pHCM2)	27	Male	Years	Laboratory Network	Dhaka	Shana AliThana	2017-05-18	Resistant	0	Resistant	0	Resistant	0	Susceptible	30	Resistant	8	Intermediate	28
30134_1#68	ERR4362399	Bangladesh	1	4.3.1.3	blaTEM-1,qnrS,sul2,tetA	gyrA-S83Y	-	IncFIB(K)	7	Male	Years	Outpatient	Dhaka	Mohammadpur Thana	2017-08-13	Resistant	0	Susceptible	23	Susceptible	22	Susceptible	32	Resistant	0	Resistant	16
30134_1#69	ERR4362400	Bangladesh	2	2.0.1	-	gyrA-S83F	-	-	8	Male	Years	Outpatient	Dhaka	Sher-E-Bangla Nagar Thana	2018-04-30	Susceptible	34	Susceptible	28	Susceptible	34	Susceptible	36	Susceptible	18	Intermediate	30
30134_1#7	ERR4362338	Bangladesh	1	4.3.1.1	blaTEM-1,catA1,dfrA7,sul1,sul2	gyrA-S83F	-	IncFIB(pHCM2)	2	Male	Years	Hospital Laboratory	Dhaka	1000	2016-10-31	Resistant	0	Resistant	0	Resistant	0	Susceptible	33	Susceptible	18	Intermediate	26
30134_1#70	ERR4362401	Bangladesh	1	4.3.1.1	blaTEM-1,catA1,dfrA7,sul1,sul2	gyrA-S83F	-	IncFIB(pHCM2)	17	Male	Years	Laboratory Network	Dhaka	3300	2017-12-17	Resistant	0	Resistant	0	Resistant	0	Susceptible	32	Susceptible	16	Intermediate	26
30134_1#71	ERR4362402	Bangladesh	1	4.3.1.1	blaTEM-1,catA1,dfrA7,sul1,sul2	gyrA-S83F	-	IncFIB(pHCM2)	11	Female	Years	Laboratory Network	33	3099	2017-05-20	Resistant	0	Resistant	0	Resistant	0	Susceptible	32	Susceptible	15	Intermediate	26
30134_1#72	ERR4362403	Bangladesh	2	2.0.1	-	gyrA-S83F	-	-	4	Female	Years	Outpatient	Dhaka	Mirpur Thana	2017-08-13	Susceptible	26	Susceptible	24	Susceptible	22	Susceptible	30	Resistant	0	Intermediate	25
30134_1#73	ERR4362404	Bangladesh	2209	2.3.3	-	-	-	-	4	Male	Years	Inpatient	Dhaka	8500	2017-10-22	Susceptible	30	Susceptible	26	Susceptible	26	Susceptible	32	Susceptible	18	Intermediate	28
30134_1#74	ERR4362405	Bangladesh	2	3.2.2	-	gyrA-S83F	-	-	36	Female	Years	Laboratory Network	Dhaka	Mirpur Thana	2017-11-11	Susceptible	29	Susceptible	26	Susceptible	32	Susceptible	32	Susceptible	17	Intermediate	27
30134_1#75	ERR4362406	Bangladesh	2209	2.3.3	-	-	-	-	22	Female	Years	Laboratory Network	Dhaka	900	2017-05-17	Susceptible	28	Susceptible	25	Susceptible	30	Susceptible	30	Resistant	11	Intermediate	25
30134_1#77	ERR4362408	Bangladesh	1	4.3.1.1	blaTEM-1,catA1,dfrA7,sul1,sul2	gyrA-S83F	-	-	5	Female	Years	Outpatient	Dhaka	Pallabi Thana	2018-05-06	Resistant	0	Resistant	0	Resistant	0	Susceptible	30	Susceptible	14	Intermediate	24
30134_1#78	ERR4362409	Bangladesh	2	3.2.2	-	gyrA-S83F	-	-	42	Female	Years	Laboratory Network	Dhaka	Pallabi Thana	2017-10-29	Susceptible	28	Susceptible	27	Susceptible	27	Susceptible	32	Susceptible	18	Intermediate	28
30134_1#79	ERR4362410	Bangladesh	2209	2.3.3	-	-	-	-	30	Male	Years	Laboratory Network	Dhaka	2600	2017-05-22	Susceptible	28	Susceptible	25	Susceptible	30	Susceptible	30	Susceptible	16	Intermediate	25
30134_1#81	ERR4362412	Bangladesh	1	4.3.1.1	blaTEM-1,sul1,sul2	gyrA-S83F	-	IncFIB(pHCM2)	3	Female	Years	Inpatient	Dhaka	7500	2017-08-09	Resistant	0	Susceptible	25	Susceptible	20	Susceptible	33	Susceptible	18	Intermediate	26
30134_1#82	ERR4362413	Bangladesh	2	2.0.1	-	gyrA-S83F	-	-	3	Female	Years	Laboratory Network	Dhaka	Mirpur Thana	2017-11-15	Susceptible	31	Susceptible	28	Susceptible	27	Susceptible	35	Susceptible	19	Intermediate	29
30134_1#84	ERR4362415	Bangladesh	2	3.3.2	-	gyrA-S83Y	acrB-R717Q	-	5	Male	Years	Outpatient	Dhaka	Mirpur Thana	2017-10-29	Susceptible	27	Susceptible	30	Susceptible	26	Susceptible	32	Resistant	12	Intermediate	25
30134_1#85	ERR4362416	Bangladesh	1	4.3.1.1	catA1,dfrA7,sul1	gyrA-S83F	-	-	8	Male	Years	Outpatient	Dhaka	Mirpur Thana	2017-09-28	Susceptible	30	Resistant	0	Intermediate	14	Susceptible	30	Susceptible	18	Resistant	20
30134_1#86	ERR4362417	Bangladesh	1	4.3.1.1	-	gyrA-S83F	-	IncFIB(pHCM2)	29	Female	Years	Laboratory Network	Dhaka	Mohammadpur Thana	2017-11-21	Susceptible	26	Susceptible	25	Susceptible	29	Susceptible	31	Susceptible	17	Intermediate	25
30134_1#87	ERR4362418	Bangladesh	1	4.3.1.3	blaTEM-1,qnrS,sul2,tetA	gyrA-S83Y	-	IncFIB(K)	18	Female	Years	Laboratory Network	Dhaka	Mohammadpur Thana	2017-05-20	Resistant	0	Susceptible	26	Susceptible	26	Susceptible	33	Resistant	12	Resistant	16
30134_1#9	ERR4362340	Bangladesh	2209	2.3.3	-	gyrA-S83F	-	-	26	Male	Years	Laboratory Network	Dhaka	Pallabi Thana	2017-08-29	Susceptible	30	Susceptible	26	Susceptible	26	Susceptible	33	Susceptible	18	Resistant	0
30134_1#90	ERR4362421	Bangladesh	1	4.3.1.3	blaTEM-1,qnrS,sul2,tetA	gyrA-S83Y	-	IncFIB(K)	28	Male	Years	Laboratory Network	Dhaka	Mohammadpur Thana	2017-11-21	Resistant	0	Susceptible	25	Susceptible	24	Susceptible	32	Susceptible	18	Resistant	17
30134_1#91	ERR4362422	Bangladesh	1	4.3.1.1	-	gyrA-S83F	-	IncFIB(pHCM2)	26	Female	Years	Laboratory Network	Dhaka	Mohammadpur Thana	2017-05-23	Susceptible	26	Susceptible	23	Susceptible	28	Susceptible	30	Susceptible	13	Intermediate	23
30134_1#94	ERR4362425	Bangladesh	1	4.3.1.1	blaTEM-1,catA1,dfrA7,sul1,sul2	gyrA-S83F	-	-	24	Male	Years	Laboratory Network	Dhaka	1600	2017-11-12	Resistant	0	Resistant	0	Resistant	0	Susceptible	31	Susceptible	17	Intermediate	25
30134_1#96	ERR4362427	Bangladesh	1	4.3.1.1	catA1,dfrA7,sul1	gyrA-S83F	-	-	3	Male	Years	Outpatient	Dhaka	Mirpur Thana	2017-07-15	Susceptible	28	Resistant	0	Susceptible	30	Susceptible	32	Resistant	12	Intermediate	22
30134_1#97	ERR4362428	Bangladesh	2209	2.3.3	-	gyrA-S83F	-	-	23	Male	Months	Hospital Laboratory	Dhaka	Kafrul Thana	2017-09-09	Susceptible	30	Susceptible	30	Susceptible	28	Susceptible	36	Susceptible	22	Intermediate	26
30134_1#98	ERR4362429	Bangladesh	1	4.3.1.1	blaTEM-1,catA1,dfrA7,sul1,sul2	gyrA-S83F	-	IncFIB(pHCM2)	21	Female	Years	Laboratory Network	61	9999	2017-11-12	Resistant	0	Resistant	0	Resistant	0	Susceptible	35	Susceptible	19	Intermediate	28
30134_1#99	ERR4362430	Bangladesh	1	4.3.1.3	blaTEM-1,qnrS,sul2,tetA	gyrA-S83Y	-	IncFIB(K)	10	Female	Years	Laboratory Network	Dhaka	Mohammadpur Thana	2017-05-24	Resistant	0	Susceptible	22	Susceptible	26	Susceptible	32	Resistant	11	Resistant	16
10118	ERR4790777	India	2	3.3.1	-	gyrA-S83F	-	-	17	Male	Years	Inpatient		Manali	2018-05-21	Susceptible	25	Susceptible	20	Susceptible	38	Susceptible	36	Susceptible	17	Susceptible	14
10121	ERR4634560	India	1	4.3.1.2	-	gyrA-S83F,gyrA-D87N,parC-S80I	-	-	37	Male	Years	Inpatient		Manali	2018-05-22	Susceptible	32	Susceptible	20	Susceptible	30	Susceptible	32	Susceptible	15	Resistant	6
10196	ERR4992808	India	1	4.3.1.2	-	gyrA-S83F	-	-	24	Female	Years	Inpatient		Manali	2018-07-05	Susceptible	30	Susceptible	20	Susceptible	28	Susceptible	32	Susceptible	16	Susceptible	17
10233	ERR4634568	India	1	3	-	gyrA-S83F	-	-	31	Female	Years	Inpatient		Manali	2018-07-23	Susceptible	30	Susceptible	22	Susceptible	30	Susceptible	32	Susceptible	17	Susceptible	29
10353	ERR5201114	India	2	3.3	-	gyrA-S83F	-	IncFIB(pHCM2)	26	Female	Years	Inpatient		Manali	2018-09-11	Susceptible	25	Susceptible	22	Susceptible	30	Susceptible	30	Susceptible	20	Susceptible	25
A10001	ERR4790805	India	1	4.3.1.2	-	gyrA-S83F,gyrA-D87N,parC-S80I	-	-	22	Male	Years	Outpatient		Delhi	2017-12-26	Susceptible	21	Susceptible	20	Susceptible	33	Susceptible	33	Susceptible	15	Resistant	10
A10005	ERR4790821	India	1	4.3.1.1	-	gyrA-S83Y	-	-	11	Male	Years	Outpatient		Delhi	2018-01-18	Susceptible	30	Susceptible	21	Susceptible	28	Susceptible	35	Susceptible	14	Intermediate	23
A10007	ERR4790836	India	1	4.3.1.2	-	gyrA-S83F	-	-	19	Male	Years	Inpatient		Delhi	2018-03-12	Susceptible	30	Susceptible	25	Susceptible	32	Susceptible	33	Susceptible	20	Resistant	19
A10009	ERR4790853	India	2	2.2	-	gyrA-S83F	-	-	36	Male	Years	Inpatient		Delhi	2018-04-13	Susceptible	30	Susceptible	25	Susceptible	28	Susceptible	32	Susceptible	16	Intermediate	22
A10011	ERR4790677	India	1	4.3.1.1	-	gyrA-S83Y	-	-	31	Female	Years	Inpatient		Delhi	2018-04-19	Susceptible	29	Susceptible	20	Susceptible	30	Susceptible	32	Susceptible	15	Intermediate	24
A10013	ERR4790694	India	2	3.3.1	-	gyrA-S83F	-	-	47	Male	Years	Outpatient		Delhi	2018-05-14	Susceptible	30	Susceptible	20	Susceptible	30	Susceptible	35	Susceptible	15	Resistant	19
A10019	ERR4790713	India	1	4.3.1.1	-	gyrA-S83Y	-	-	20	Female	Years	Inpatient		Delhi	2018-06-06	Susceptible	33	Susceptible	25	Susceptible	30	Susceptible	35	Susceptible	17	Intermediate	21
A10021	ERR4790730	India	1	4.3.1.2	-	gyrA-S83F	-	-	30	Female	Years	Inpatient		Delhi	2018-06-18	Susceptible	17	Susceptible	13	Susceptible	29	Susceptible	33	Susceptible	14	Intermediate	22
A10025	ERR4790788	India	1	4.3.1	-	gyrA-S83Y	-	-	30	Female	Years	Inpatient		Delhi	2018-07-09	Susceptible	31	Susceptible	22	Susceptible	30	Susceptible	35	Susceptible	16	Resistant	20
A10027	ERR4790807	India	2	2.5	-	gyrA-S83F	-	IncFIB(pHCM2)	6	Female	Years	Outpatient		Delhi	2018-07-20	Susceptible	30	Susceptible	20	Susceptible	30	Susceptible	35	Susceptible	16	Resistant	18
A10029	ERR4790823	India	1	4.3.1.2	-	gyrA-S83Y	-	-	12	Male	Years	Outpatient		Delhi	2018-08-10	Susceptible	29	Susceptible	20	Susceptible	30	Susceptible	35	Susceptible	14	Intermediate	23
A10030	ERR4790838	India	1	4.3.1.2	-	gyrA-S83F	-	-	25	Female	Years	Outpatient		Delhi	2018-08-10	Susceptible	30	Susceptible	19	Susceptible	28	Susceptible	30	Susceptible	16	Intermediate	21
A10031	ERR4790855	India	2	3.3.1	-	gyrA-S83F	-	-	22	Female	Years	Outpatient		Delhi	2018-08-14	Susceptible	32	Susceptible	19	Susceptible	30	Susceptible	33	Susceptible	14	Resistant	17
A10032	ERR4790678	India	1	4.3.1	blaTEM-1,catA1,dfrA7,sul1,sul2	gyrA-S83Y	-	-	9	Female	Years	Outpatient		Delhi	2018-08-24	Resistant	6	Resistant	6	Resistant	6	Susceptible	35	Susceptible	15	Intermediate	23
A10033	ERR4790696	India	1	4.3.1.2	-	gyrA-S83F,gyrA-D87N,parC-S80I	-	-	6	Male	Years	Outpatient		Delhi	2018-08-28	Susceptible	33	Susceptible	21	Susceptible	35	Susceptible	35	Susceptible	16	Resistant	6
A10035	ERR5201141	India	1	4.3.1.1	-	gyrA-S83Y	-	-	12	Female	Years	Outpatient		Delhi	2018-09-14	Susceptible	25	Susceptible	30	Susceptible	30	Susceptible	30	Susceptible	20	Intermediate	25
A10037	ERR5201276	India	2	3.3.1	-	gyrA-S83F	-	-	2	Male	Years	Outpatient		Delhi	2018-10-03	Susceptible	25	Susceptible	25	Susceptible	30	Susceptible	30	Susceptible	25	Intermediate	27
A10041	ERR5201300	India	2	3.3.1	-	gyrA-S83F	-	-	3	Male	Years	Outpatient		Delhi	2018-10-23	Susceptible	25	Susceptible	25	Susceptible	27	Susceptible	30	Susceptible	20	Intermediate	25
A10043	ERR5200904	India	1	4.3.1.1	-	gyrA-D87N	-	-	10	Female	Years	Outpatient		Delhi	2018-10-27	Susceptible	25	Susceptible	27	Susceptible	30	Susceptible	30	Susceptible	22	Intermediate	25
A10045	ERR5201107	India	1	4.3.1.1	-	gyrA-D87N	-	-	56	Male	Years	Inpatient		Delhi	2018-11-10	Susceptible	25	Susceptible	27	Susceptible	27	Susceptible	30	Susceptible	22	Intermediate	27
A10047	ERR5201153	India	2	2.5	-	gyrA-S83F	-	IncFIB(pHCM2)	27	Male	Years	Inpatient		Delhi	2018-11-12	Susceptible	25	Susceptible	30	Susceptible	30	Susceptible	30	Susceptible	22	Intermediate	27
A10051	ERR5201144	India	1	4.3.1.2	-	gyrA-S83F,gyrA-D87N,parC-S80I	-	-	31	Male	Years	Inpatient		Delhi	2018-11-24	Susceptible	25	Susceptible	30	Susceptible	30	Susceptible	30	Susceptible	20	Resistant	17
A10053	ERR5201312	India	1	4.3.1.2	dfrA15,sul1,tetA	gyrA-S83F,gyrA-D87N,parC-S80I	-	-	2	Female	Years	Outpatient		Delhi	2018-12-05	Susceptible	22	Susceptible	30	Resistant	6	Susceptible	30	Susceptible	20	Resistant	6
A10055	ERR5201268	India	2	3.3	-	gyrA-S83F	-	IncFIB(pHCM2)	26	Female	Years	Inpatient		Delhi	2018-12-11	Susceptible	27	Susceptible	22	Susceptible	30	Susceptible	30	Susceptible	22	Intermediate	25
A10057	ERR5200985	India	1	4.3.1.2	-	gyrA-S83F,gyrA-D87N,parC-S80I	-	-	9	Male	Years	Outpatient		Delhi	2018-12-25	Susceptible	25	Susceptible	30	Susceptible	30	Susceptible	30	Susceptible	20	Resistant	15
A10059	ERR5201038	India	1	4.3.1.2	-	gyrA-S83F,gyrA-D87N,parC-S80I	-	-	5	Male	Years	Outpatient		Delhi	2019-01-04	Susceptible	27	Susceptible	27	Susceptible	30	Susceptible	30	Susceptible	20	Resistant	20
A10065	ERR5201185	India	2	2.5	-	gyrA-S83F	-	Col(BS512),IncFIB(pHCM2)	18	Female	Years	Inpatient		Delhi	2019-03-06	Susceptible	25	Susceptible	25	Susceptible	30	Susceptible	30	Susceptible	23	Intermediate	25
A10067	ERR5201179	India	1	4.3.1.2	-	gyrA-S83F,parC-S80I	-	-	4	Male	Years	Inpatient		Delhi	2019-03-16	Susceptible	22	Susceptible	30	Susceptible	27	Susceptible	30	Susceptible	20	Intermediate	25
A10069	ERR5200944	India	1	4.3.1.2	-	gyrA-S83F,parC-E84G	-	IncFIB(pHCM2)	3	Female	Years	Outpatient		Delhi	2019-03-23	Susceptible	22	Susceptible	30	Susceptible	30	Susceptible	30	Susceptible	22	Intermediate	25
A10071	ERR5200977	India	2	2.5	-	gyrA-S83F	-	IncFIB(pHCM2)	50	Female	Years	Outpatient		Delhi	2019-03-27	Susceptible	22	Susceptible	27	Susceptible	30	Susceptible	30	Susceptible	22	Intermediate	25
A10073	ERR5200892	India	1	4.3.1.1	-	gyrA-D87N	-	-	63	Female	Years	Inpatient		Delhi	2019-04-15	Susceptible	25	Susceptible	30	Susceptible	27	Susceptible	30	Susceptible	22	Intermediate	29
B10002	ERR4790863	India	2	2.5	-	-	-	-	8	Male	Years	Outpatient		Chandigarh	2018-02-11	Susceptible	28	Susceptible	21	Susceptible	25	Susceptible	32	Susceptible	14	Susceptible	32
B10003	ERR4790686	India	2	3.3.1	-	gyrA-S83F	-	-	34	Male	Years	Outpatient		Chandigarh	2018-02-15	Susceptible	28	Susceptible	20	Susceptible	26	Susceptible	30	Susceptible	13	Intermediate	24
B10004	ERR4790705	India	2	3.3	-	gyrA-S83F	-	-	3	Male	Years	Outpatient		Chandigarh	2018-02-16	Susceptible	25	Susceptible	21	Susceptible	25	Susceptible	32	Susceptible	13	Resistant	20
B10006	ERR4790722	India	2	2.5	-	gyrA-S83F	-	IncFIB(pHCM2)	9	Female	Years	Outpatient		Chandigarh	2018-02-20	Susceptible	25	Susceptible	22	Susceptible	29	Susceptible	29	Susceptible	14	Intermediate	22
B10007	ERR4790740	India	1	4.3.1	-	gyrA-S83F	-	-	5	Female	Years	Outpatient		Chandigarh	2018-02-26	Susceptible	26	Susceptible	23	Susceptible	25	Susceptible	30	Susceptible	14	Intermediate	22
B10008	ERR4790798	India	2	3.3	-	gyrA-S83F	-	IncFIB(pHCM2)	10	Female	Years	Inpatient		Chandigarh	2018-03-03	Susceptible	25	Susceptible	22	Susceptible	27	Susceptible	32	Susceptible	13	Resistant	19
B10011	ERR4790815	India	2	3.0.1	-	gyrA-S83F	-	-	17	Male	Years	Outpatient		Chandigarh	2018-03-13	Susceptible	30	Susceptible	21	Susceptible	29	Susceptible	32	Susceptible	13	Intermediate	25
B10012	ERR4790830	India	2	3.0.1	-	gyrA-S83F	-	-	21	Male	Years	Outpatient		Chandigarh	2018-03-21	Susceptible	32	Susceptible	20	Susceptible	29	Susceptible	32	Susceptible	13	Intermediate	25
B10014	ERR4790675	India	2	3.3.1	-	gyrA-S83F	-	-	20	Female	Years	Outpatient		Chandigarh	2018-03-31	Susceptible	28	Susceptible	24	Susceptible	28	Susceptible	32	Susceptible	17	Intermediate	21
B10016	ERR4790865	India	2	3.3	-	gyrA-S83F	-	IncFIB(pHCM2)	7	Male	Years	Outpatient		Chandigarh	2018-04-01	Susceptible	28	Susceptible	26	Susceptible	30	Susceptible	32	Susceptible	18	Intermediate	21
B10017	ERR4790688	India	1	4.3.1.2	-	gyrA-S83F,gyrA-D87N,parC-S80I	-	-	50	Male	Years	Outpatient		Chandigarh	2018-04-03	Susceptible	28	Susceptible	24	Susceptible	30	Susceptible	30	Susceptible	14	Resistant	12
B10018	ERR4790707	India	1	4.3.1.2	-	gyrA-S83F	-	-	20	Female	Years	Outpatient		Chandigarh	2018-04-04	Susceptible	24	Susceptible	26	Susceptible	28	Susceptible	32	Susceptible	18	Intermediate	23
B10019	ERR4790866	India	1	4.3.1.2	-	gyrA-S83F,gyrA-D87N,parC-S80I	-	-	5	Male	Years	Outpatient		Chandigarh	2018-04-05	Susceptible	26	Susceptible	24	Susceptible	26	Susceptible	32	Susceptible	18	Resistant	10
B10020	ERR4790724	India	2	3.3	-	gyrA-S83F	-	IncFIB(pHCM2)	3	Male	Years	Outpatient		Chandigarh	2018-04-05	Susceptible	28	Susceptible	21	Susceptible	26	Susceptible	32	Susceptible	24	Intermediate	21
B10021	ERR4790742	India	1	4.3.1.2	-	gyrA-S83F,gyrA-D87N,parC-E84G	-	-	11	Male	Years	Outpatient		Chandigarh	2018-04-05	Susceptible	26	Susceptible	27	Susceptible	30	Susceptible	30	Susceptible	17	Resistant	14
B10022	ERR4790801	India	1	4.3.1.2	-	gyrA-S83F,parC-E84G	-	IncFIB(pHCM2)	16	Male	Years	Outpatient		Chandigarh	2018-04-10	Susceptible	25	Susceptible	25	Susceptible	28	Susceptible	30	Susceptible	17	Intermediate	21
B10023	ERR4790817	India	2	2.5	-	gyrA-S83F	-	IncFIB(pHCM2)	3	Male	Years	Outpatient		Chandigarh	2018-04-10	Susceptible	30	Susceptible	21	Susceptible	30	Susceptible	32	Susceptible	14	Intermediate	23
B10024	ERR4790832	India	1	4.3.1.1	-	gyrA-S83F	-	-	38	Male	Years	Outpatient		Chandigarh	2018-04-15	Susceptible	24	Susceptible	28	Susceptible	28	Susceptible	30	Susceptible	16	Intermediate	25
B10027	ERR4790849	India	1	4.3.1.2	dfrA15,sul1,tetA	gyrA-S83F,gyrA-D87N,parC-S80I	-	IncFIB(pHCM2),IncN	12	Male	Years	Outpatient		Chandigarh	2018-04-16	Susceptible	28	Susceptible	27	Resistant	6	Susceptible	32	Susceptible	15	Resistant	12
B10028	ERR4790676	India	1	4.3.1.2	-	gyrA-S83F	-	IncFIB(pHCM2)	19	Male	Years	Outpatient		Chandigarh	2018-04-17	Susceptible	25	Susceptible	23	Susceptible	30	Susceptible	32	Resistant	12	Intermediate	21
B10029	ERR4790690	India	2	3.0.1	-	gyrA-S83F	-	-	28	Male	Years	Outpatient		Chandigarh	2018-04-20	Susceptible	28	Susceptible	23	Susceptible	28	Susceptible	32	Susceptible	15	Intermediate	25
B10030	ERR4790709	India	2	3.3	-	gyrA-S83F	-	IncFIB(pHCM2)	27	Male	Years	Outpatient		Chandigarh	2018-04-23	Susceptible	28	Susceptible	23	Susceptible	28	Susceptible	32	Susceptible	15	Intermediate	21
B10032	ERR4790726	India	2	2.5	-	gyrA-S83F	-	-	4	Male	Years	Outpatient		Chandigarh	2018-04-24	Susceptible	25	Susceptible	23	Susceptible	28	Susceptible	32	Susceptible	17	Resistant	19
B10034	ERR4790744	India	1	4.3.1.2	-	gyrA-S83F,gyrA-D87N,parC-S80I	-	-	52	Female	Years	Inpatient		Chandigarh	2018-04-25	Susceptible	26	Susceptible	24	Susceptible	30	Susceptible	28	Resistant	12	Resistant	10
B10037	ERR4790803	India	1	4.3.1.1	-	gyrA-S83Y	-	IncFIB(pHCM2)	14	Male	Years	Inpatient		Chandigarh	2018-05-08	Susceptible	27	Susceptible	20	Susceptible	27	Susceptible	30	Susceptible	18	Resistant	20
B10038	ERR4790819	India	2	2.5	-	gyrA-S83F	-	-	26	Female	Years	Inpatient		Chandigarh	2018-05-10	Susceptible	28	Susceptible	23	Susceptible	30	Susceptible	32	Susceptible	16	Intermediate	21
B10041	ERR4790834	India	2	3.3.1	-	gyrA-S83F	-	-	7	Female	Years	Outpatient		Chandigarh	2018-05-16	Susceptible	25	Susceptible	20	Susceptible	24	Susceptible	30	Susceptible	17	Intermediate	24
B10044	ERR4790851	India	2	3.3.1	-	gyrA-S83F	-	-	24	Male	Years	Outpatient		Chandigarh	2018-05-18	Susceptible	28	Susceptible	27	Susceptible	25	Susceptible	30	Susceptible	15	Intermediate	22
B10046	ERR4790867	India	1	4.3.1.1	-	gyrA-S83F	-	-	28	Female	Years	Outpatient		Chandigarh	2018-05-18	Susceptible	28	Susceptible	22	Susceptible	28	Susceptible	32	Susceptible	23	Intermediate	26
B10049	ERR4992769	India	1	4.3.1.2	-	gyrA-S83F,gyrA-D87N,parC-S80I	-	-	12	Male	Years	Outpatient		Chandigarh	2018-05-30	Susceptible	26	Susceptible	20	Susceptible	25	Susceptible	30	Susceptible	15	Resistant	6
B10051	ERR4790692	India	2173	2.2.1	-	gyrA-S83F	-	-	27	Female	Years	Inpatient		Chandigarh	2018-06-03	Susceptible	25	Susceptible	23	Susceptible	25	Susceptible	30	Susceptible	18	Intermediate	25
B10052	ERR4992658	India	2	3.0.1	-	gyrA-S83F	-	-	53	Female	Years	Outpatient		Chandigarh	2018-06-04	Susceptible	28	Susceptible	22	Susceptible	26	Susceptible	32	Susceptible	17	Intermediate	28
B10053	ERR4790711	India	1	4.3.1	-	gyrA-S83F	-	-	19	Female	Years	Inpatient		Chandigarh	2018-06-07	Susceptible	25	Susceptible	19	Susceptible	27	Susceptible	32	Susceptible	17	Intermediate	24
B10055	ERR4790728	India	2	3.3	-	gyrA-S83F	-	-	4	Male	Years	Inpatient		Chandigarh	2018-06-07	Susceptible	25	Susceptible	25	Susceptible	28	Susceptible	32	Susceptible	18	Intermediate	24
B10056	ERR4790747	India	1	4.3.1.2	-	gyrA-S83F	-	IncFIB(pHCM2)	3	Male	Years	Outpatient		Chandigarh	2018-06-07	Susceptible	25	Susceptible	20	Susceptible	28	Susceptible	32	Susceptible	19	Intermediate	22
B10057	ERR4790749	India	2	3.0.1	-	gyrA-S83F	-	-	33	Female	Years	Inpatient		Chandigarh	2018-06-15	Susceptible	28	Susceptible	18	Susceptible	26	Susceptible	32	Susceptible	15	Intermediate	23
B10058	ERR4790764	India	2	2.5	-	gyrA-S83F	-	IncFIB(pHCM2)	3	Female	Years	Inpatient		Chandigarh	2018-06-15	Susceptible	28	Susceptible	20	Susceptible	28	Susceptible	30	Susceptible	16	Intermediate	23
B10059	ERR4790780	India	2	2.5	-	gyrA-S83F	-	IncFIB(pHCM2)	39	Male	Years	Inpatient		Chandigarh	2018-06-17	Susceptible	26	Susceptible	19	Susceptible	28	Susceptible	30	Susceptible	17	Intermediate	22
B10060	ERR4790799	India	1	4.3.1.2	-	gyrA-S83F	-	IncFIB(pHCM2)	6	Female	Years	Inpatient		Chandigarh	2018-06-19	Susceptible	27	Susceptible	22	Susceptible	28	Susceptible	32	Susceptible	18	Intermediate	22
B10061	ERR4992820	India	2	2.5	-	gyrA-S83F	-	IncFIB(pHCM2)	6	Female	Years	Inpatient		Chandigarh	2018-06-20	Susceptible	24	Susceptible	20	Susceptible	27	Susceptible	28	Susceptible	15	Intermediate	24
B10062	ERR4992704	India	1	4.3.1.2	-	gyrA-S83F,gyrA-D87N,parC-S80I	-	-	19	Male	Years	Outpatient		Chandigarh	2018-06-20	Susceptible	28	Susceptible	24	Susceptible	26	Susceptible	32	Susceptible	17	Resistant	8
B10067	ERR4790814	India	1	4.3.1.2	-	gyrA-S83F,gyrA-D87N,parC-S80I	-	-	12	Female	Years	Outpatient		Chandigarh	2018-06-29	Susceptible	28	Susceptible	24	Susceptible	25	Susceptible	30	Susceptible	13	Resistant	6
B10068	ERR4790833	India	2	2.5	-	gyrA-S83F	-	-	11	Male	Years	Outpatient		Chandigarh	2018-07-04	Susceptible	29	Susceptible	24	Susceptible	26	Susceptible	32	Susceptible	15	Intermediate	23
B10069	ERR4790850	India	2	2.5	-	gyrA-S83F	-	-	43	Male	Years	Outpatient		Chandigarh	2018-07-04	Susceptible	25	Susceptible	19	Susceptible	22	Susceptible	34	Susceptible	19	Intermediate	25
B10070	ERR4992641	India	1	4.3.1.2	-	gyrA-S83F,gyrA-D87N,parC-S80I	-	-	2	Male	Years	Outpatient		Chandigarh	2018-07-04	Susceptible	24	Susceptible	26	Susceptible	26	Susceptible	30	Susceptible	20	Resistant	6
B10071	ERR4992659	India	1	4.3.1.2	-	gyrA-S83F,gyrA-D87N,parC-S80I	-	-	28	Male	Years	Outpatient		Chandigarh	2018-07-05	Susceptible	25	Susceptible	25	Susceptible	25	Susceptible	30	Susceptible	16	Resistant	6
B10072	ERR4992773	India	1	4.3.1.2	-	gyrA-S83F,gyrA-D87N,parC-S80I	-	-	24	Female	Years	Outpatient		Chandigarh	2018-07-06	Susceptible	25	Susceptible	23	Susceptible	28	Susceptible	32	Susceptible	18	Resistant	6
B10074	ERR4790751	India	1	4.3.1.2	-	gyrA-S83F	-	IncFIB(pHCM2)	32	Male	Years	Outpatient		Chandigarh	2018-07-06	Susceptible	27	Susceptible	19	Susceptible	26	Susceptible	32	Susceptible	17	Intermediate	25
B10076	ERR4790766	India	1	4.3.1.2	-	gyrA-S83F,gyrA-D87N,parC-S80I	-	-	52	Male	Years	Inpatient		Chandigarh	2018-07-07	Susceptible	25	Susceptible	24	Susceptible	28	Susceptible	28	Susceptible	19	Resistant	6
B10077	ERR4790782	India	1	4.3.1.2	-	gyrA-S83F	-	-	7	Male	Years	Inpatient		Chandigarh	2018-07-08	Susceptible	25	Susceptible	25	Susceptible	28	Susceptible	30	Susceptible	19	Intermediate	24
B10078	ERR4790800	India	2	3.3	-	gyrA-S83F	-	-	50	Male	Years	Outpatient		Chandigarh	2018-07-09	Susceptible	25	Susceptible	23	Susceptible	30	Susceptible	28	Susceptible	17	Intermediate	25
B10079	ERR4790816	India	1	4.3.1.2	-	gyrA-S83F,gyrA-D87N,parC-S80I	-	-	12	Female	Years	Outpatient		Chandigarh	2018-07-10	Susceptible	24	Susceptible	25	Susceptible	27	Susceptible	30	Susceptible	20	Resistant	6
B10082	ERR4992800	India	2	3.3	-	gyrA-S83F	-	IncFIB(pHCM2)	10	Male	Years	Outpatient		Chandigarh	2018-07-13	Susceptible	24	Susceptible	20	Susceptible	30	Susceptible	30	Susceptible	19	Intermediate	25
B10085	ERR4790835	India	2	3.3	-	gyrA-S83F	-	-	37	Female	Years	Outpatient		Chandigarh	2018-07-16	Susceptible	24	Susceptible	24	Susceptible	27	Susceptible	28	Susceptible	17	Intermediate	26
B10086	ERR4790852	India	1	4.3.1.2	-	gyrA-S83F	-	-	9	Male	Years	Inpatient		Chandigarh	2018-07-17	Susceptible	24	Susceptible	23	Susceptible	25	Susceptible	30	Susceptible	18	Intermediate	23
B10087	ERR4992644	India	1	4.3.1.2	-	gyrA-S83F,gyrA-D87N,parC-S80I	-	-	5	Male	Years	Outpatient		Chandigarh	2018-07-20	Susceptible	25	Susceptible	25	Susceptible	25	Susceptible	30	Susceptible	18	Resistant	6
B10088	ERR4992662	India	1	4.3.1	-	gyrA-S83Y	-	-	15	Male	Years	Outpatient		Chandigarh	2018-07-24	Susceptible	25	Susceptible	25	Susceptible	26	Susceptible	30	Susceptible	15	Intermediate	26
B10089	ERR4790753	India	1	4.3.1.2	-	gyrA-S83F,parC-E84G	-	IncFIB(pHCM2)	11	Male	Years	Inpatient		Chandigarh	2018-07-25	Susceptible	29	Susceptible	27	Susceptible	30	Susceptible	30	Susceptible	17	Resistant	19
B10091	ERR4790768	India	2	3.3	-	gyrA-S83Y	-	-	5	Male	Years	Outpatient		Chandigarh	2018-07-27	Susceptible	26	Susceptible	25	Susceptible	28	Susceptible	28	Susceptible	20	Intermediate	28
B10092	ERR4790784	India	1	4.3.1.2	-	gyrA-S83F,gyrA-D87N,parC-S80I	-	-	17	Female	Years	Outpatient		Chandigarh	2018-07-27	Susceptible	26	Susceptible	21	Susceptible	25	Susceptible	27	Susceptible	17	Resistant	6
B10095	ERR4992676	India	1	4.3.1.2	-	gyrA-S83F,gyrA-D87N,parC-S80I	-	-	14	Female	Years	Outpatient		Chandigarh	2018-08-03	Susceptible	25	Susceptible	25	Susceptible	30	Susceptible	30	Susceptible	18	Resistant	12
B10096	ERR4992677	India	2	3.3.2	-	gyrA-S83Y	-	-	8	Female	Years	Outpatient		Chandigarh	2018-08-07	Susceptible	28	Susceptible	25	Susceptible	28	Susceptible	28	Susceptible	20	Intermediate	27
B10097	ERR4790802	India	1	4.3.1.2	-	gyrA-S83F	-	-	2	Male	Years	Inpatient		Chandigarh	2018-08-08	Susceptible	25	Susceptible	23	Susceptible	28	Susceptible	30	Susceptible	19	Intermediate	25
B10098	ERR4790818	India	2	3.3	-	gyrA-S83F	-	-	9	Male	Years	Outpatient		Chandigarh	2018-08-10	Susceptible	25	Susceptible	25	Susceptible	30	Susceptible	30	Susceptible	17	Intermediate	23
B10099	ERR4790837	India	2	2.5	-	gyrA-S83F	-	IncFIB(pHCM2)	19	Female	Years	Outpatient		Chandigarh	2018-08-11	Susceptible	25	Susceptible	19	Susceptible	28	Susceptible	30	Susceptible	17	Intermediate	24
B10100	ERR4790854	India	2	2.5	-	gyrA-S83F	-	IncFIB(pHCM2)	45	Male	Years	Outpatient		Chandigarh	2018-08-11	Susceptible	27	Susceptible	20	Susceptible	25	Susceptible	30	Susceptible	17	Intermediate	22
B10101	ERR4992645	India	2	3.3	-	gyrA-S83F	-	-	28	Female	Years	Inpatient		Chandigarh	2018-08-13	Susceptible	22	Susceptible	15	Susceptible	20	Susceptible	25	Susceptible	15	Resistant	20
B10102	ERR4992663	India	2	2.5	-	gyrA-S83F	-	IncFIB(pHCM2)	2	Female	Years	Inpatient		Chandigarh	2018-08-13	Susceptible	25	Susceptible	22	Susceptible	25	Susceptible	25	Susceptible	15	Resistant	20
B10104	ERR4790755	India	1	4.3.1.2	-	gyrA-S83F,parC-E84G	-	-	8	Male	Years	Outpatient		Chandigarh	2018-08-16	Susceptible	22	Susceptible	20	Susceptible	18	Susceptible	25	Susceptible	14	Resistant	15
B10105	ERR4790770	India	1	4.3.1.1	-	gyrA-S83Y	-	-	32	Female	Years	Outpatient		Chandigarh	2018-08-20	Susceptible	22	Susceptible	22	Susceptible	20	Susceptible	25	Susceptible	15	Resistant	19
B10106	ERR4790787	India	2	2.5	-	gyrA-S83F	-	IncFIB(pHCM2)	12	Female	Years	Outpatient		Chandigarh	2018-08-20	Susceptible	22	Susceptible	22	Susceptible	25	Susceptible	25	Susceptible	14	Resistant	19
B10108	ERR4790804	India	1	4.3.1.2	-	gyrA-S83F,parC-S80I	-	-	25	Female	Years	Inpatient		Chandigarh	2018-08-21	Susceptible	22	Susceptible	22	Susceptible	20	Susceptible	25	Susceptible	14	Resistant	19
B10109	ERR4790820	India	2	2.1.7	-	-	-	-	12	Male	Years	Outpatient		Chandigarh	2018-08-23	Susceptible	22	Susceptible	22	Susceptible	18	Susceptible	25	Susceptible	14	Intermediate	25
B10111	ERR4790839	India	1	4.3.1	-	gyrA-S83Y	-	-	9	Male	Years	Outpatient		Chandigarh	2018-08-27	Susceptible	22	Susceptible	19	Susceptible	22	Susceptible	25	Susceptible	14	Intermediate	25
B10113	ERR4790856	India	1	4.3.1.2	-	gyrA-S83F,parC-E84G	-	-	2	Male	Years	Outpatient		Chandigarh	2018-08-30	Susceptible	22	Susceptible	20	Susceptible	25	Susceptible	25	Susceptible	14	Resistant	19
B10114	ERR4992648	India	1	4.3.1.2	-	gyrA-S83F,gyrA-D87N,parC-S80I	-	-	6	Male	Years	Outpatient		Chandigarh	2018-08-31	Susceptible	25	Susceptible	19	Susceptible	22	Susceptible	25	Susceptible	14	Resistant	10
B10121	ERR5201085	India	1	4.3.1.2	-	gyrA-S83F,gyrA-D87N,parC-S80I	-	-	6	Male	Years	Inpatient		Chandigarh	2018-09-25	Susceptible	25	Susceptible	20	Susceptible	25	Susceptible	30	Susceptible	16	Resistant	6
B10123	ERR5201120	India	1	4.3.1.2	-	gyrA-S83F,gyrA-D87N,parC-S80I	-	-	5	Male	Years	Inpatient		Chandigarh	2018-09-26	Susceptible	25	Susceptible	20	Susceptible	26	Susceptible	30	Susceptible	16	Resistant	6
B10124	ERR5200869	India	2	3.3	-	gyrA-S83F	-	-	34	Female	Years	Outpatient		Chandigarh	2018-09-26	Susceptible	25	Susceptible	20	Susceptible	20	Susceptible	30	Susceptible	16	Resistant	20
B10125	ERR5200968	India	1	4.3.1.2	-	gyrA-S83F	-	-	20	Female	Years	Outpatient		Chandigarh	2018-09-27	Susceptible	25	Susceptible	22	Susceptible	20	Susceptible	25	Susceptible	15	Resistant	10
B10127	ERR5201048	India	2	3.3	-	gyrA-S83F	-	IncFIB(pHCM2)	28	Male	Years	Outpatient		Chandigarh	2018-10-08	Susceptible	25	Susceptible	18	Susceptible	25	Susceptible	30	Susceptible	15	Resistant	19
B10129	ERR5200872	India	2	2.5	-	gyrA-S83F	-	-	6	Male	Years	Outpatient		Chandigarh	2018-10-16	Susceptible	25	Susceptible	18	Susceptible	25	Susceptible	30	Susceptible	15	Resistant	15
B10131	ERR5201323	India	2	3.3	-	-	-	-	7	Male	Years	Outpatient		Chandigarh	2018-10-22	Susceptible	25	Susceptible	25	Susceptible	30	Susceptible	30	Susceptible	16	Susceptible	>30
B10135	ERR5201232	India	1	4.3.1.2	-	gyrA-S83F,gyrA-D87N,parC-S80I	-	-	40	Male	Years	Outpatient		Chandigarh	2018-10-30	Susceptible	23	Susceptible	20	Susceptible	20	Susceptible	30	Susceptible	15	Resistant	6
B10136	ERR5201151	India	2	3.3.1	-	gyrA-S83F	-	-	25	Male	Years	Outpatient		Chandigarh	2018-10-31	Susceptible	25	Susceptible	20	Susceptible	25	Susceptible	30	Susceptible	15	Resistant	20
B10137	ERR5201346	India	2	2.5	-	gyrA-S83F	-	IncFIB(pHCM2)	5	Male	Years	Inpatient		Chandigarh	2018-10-31	Susceptible	25	Susceptible	20	Susceptible	25	Susceptible	30	Susceptible	15	Resistant	20
B10139	ERR5200989	India	2	3.3.1	-	gyrA-S83F	-	-	11	Male	Years	Inpatient		Chandigarh	2018-11-01	Susceptible	25	Susceptible	20	Susceptible	20	Susceptible	26	Susceptible	15	Resistant	20
B10140	ERR5200894	India	2	2.5	-	gyrA-S83F	-	-	7	Male	Years	Outpatient		Chandigarh	2018-11-06	Susceptible	25	Susceptible	18	Susceptible	25	Susceptible	25	Susceptible	14	Resistant	10
B10141	ERR5201245	India	2	2.5	-	gyrA-S83F	-	IncFIB(pHCM2)	2	Female	Years	Inpatient		Chandigarh	2018-11-08	Susceptible	25	Susceptible	18	Susceptible	20	Susceptible	30	Susceptible	15	Resistant	15
B10142	ERR5201152	India	1	4.3.1.2	-	gyrA-S83F	-	IncFIB(pHCM2)	2	Male	Years	Outpatient		Chandigarh	2018-11-08	Susceptible	25	Susceptible	20	Susceptible	20	Susceptible	30	Susceptible	15	Resistant	6
B10143	ERR5201025	India	1	4.3.1.2	-	gyrA-S83F	-	-	32	Male	Years	Inpatient		Chandigarh	2018-11-09	Susceptible	25	Susceptible	20	Susceptible	25	Susceptible	30	Susceptible	20	Intermediate	24
B10162	ERR5201258	India	2	3.3	-	gyrA-S83F	-	-	14	Female	Years	Outpatient		Chandigarh	2019-01-05	Susceptible	22	Susceptible	22	Susceptible	30	Susceptible	30	Susceptible	15	Intermediate	22
B10163	ERR5200873	India	1	4.1	-	gyrA-S83F	-	-	4	Male	Years	Outpatient		Chandigarh	2019-01-07	Susceptible	30	Susceptible	25	Susceptible	35	Susceptible	35	Susceptible	18	Intermediate	30
B10166	ERR5201178	India	1	4.1	-	gyrA-S83F	-	-	7	Female	Years	Outpatient		Chandigarh	2019-01-17	Susceptible	30	Susceptible	25	Susceptible	30	Susceptible	32	Susceptible	18	Intermediate	25
B10169	ERR5201082	India	2	2.5	-	gyrA-S83F	-	IncFIB(pHCM2)	2	Male	Years	Inpatient		Chandigarh	2019-02-10	Susceptible	30	Susceptible	18	Susceptible	33	Susceptible	30	Susceptible	19	Intermediate	25
B10170	ERR5200963	India	2	2.5	-	gyrA-S83F	-	-	13	Male	Years	Inpatient		Chandigarh	2019-02-12	Susceptible	30	Susceptible	19	Susceptible	30	Susceptible	35	Susceptible	18	Intermediate	25
B10171	ERR5201164	India	2	2.5	-	gyrA-S83F	-	IncFIB(pHCM2)	7	Female	Years	Inpatient		Chandigarh	2019-02-14	Susceptible	30	Susceptible	19	Susceptible	30	Susceptible	35	Susceptible	17	Resistant	20
B10178	ERR5200941	India	1	4.3.1.2	-	gyrA-S83F,parC-E84G	-	IncFIB(pHCM2)	7	Female	Years	Outpatient		Chandigarh	2019-03-08	Susceptible	22	Susceptible	25	Susceptible	28	Susceptible	25	Susceptible	18	Intermediate	24
B10179	ERR5201077	India	1	4.3.1.2	-	gyrA-S83F,parC-E84G	-	IncFIB(pHCM2)	7	Female	Years	Outpatient		Chandigarh	2019-03-11	Susceptible	22	Susceptible	19	Susceptible	30	Susceptible	25	Susceptible	18	Intermediate	24
B10182	ERR5200952	India	2	3.3.1	-	gyrA-S83F	-	-	1	Female	Years	Outpatient		Chandigarh	2019-03-20	Susceptible	25	Susceptible	25	Susceptible	30	Susceptible	30	Susceptible	18	Intermediate	26
B10183	ERR5201071	India	2	2.5	-	gyrA-S83F	-	IncFIB(pHCM2)	3	Male	Years	Inpatient		Chandigarh	2019-03-22	Susceptible	26	Susceptible	20	Susceptible	25	Susceptible	30	Susceptible	17	Intermediate	23
B10186	ERR5201175	India	2	2.2.2	-	gyrA-S83F	-	-	32	Male	Years	Inpatient		Chandigarh	2019-03-27	Susceptible	26	Susceptible	25	Susceptible	30	Susceptible	35	Susceptible	18	Intermediate	27
B10187	ERR5201130	India	1	4.3.1	-	gyrA-S83Y	-	-	6	Male	Years	Outpatient		Chandigarh	2019-04-03	Susceptible	25	Susceptible	25	Susceptible	30	Susceptible	30	Susceptible	18	Intermediate	26
B10188	ERR5201243	India	1	4.3.1.2	-	gyrA-S83F,parC-E84G	-	IncFIB(pHCM2)	54	Male	Years	Outpatient		Chandigarh	2019-04-03	Susceptible	22	Susceptible	25	Susceptible	28	Susceptible	30	Susceptible	19	Intermediate	24
B10190	ERR5200881	India	2	3.3	-	gyrA-S83F	-	IncFIB(pHCM2)	24	Female	Years	Inpatient		Chandigarh	2019-04-06	Susceptible	24	Susceptible	20	Susceptible	30	Susceptible	25	Susceptible	20	Intermediate	22
B10191	ERR5201011	India	2	3.3	-	gyrA-S83F	-	-	13	Male	Years	Inpatient		Chandigarh	2019-04-08	Susceptible	24	Susceptible	20	Susceptible	30	Susceptible	25	Susceptible	20	Intermediate	22
B10192	ERR5201306	India	2	3.3	-	gyrA-S83F	-	IncFIB(pHCM2)	3	Female	Years	Outpatient		Chandigarh	2019-04-08	Susceptible	24	Susceptible	20	Susceptible	30	Susceptible	25	Susceptible	20	Intermediate	22
B10193	ERR5200932	India	2	3.3.1	-	gyrA-S83F	-	-	12	Female	Years	Outpatient		Chandigarh	2019-04-09	Susceptible	24	Susceptible	20	Susceptible	30	Susceptible	25	Susceptible	20	Intermediate	22
B10194	ERR5201070	India	1	4.3.1	-	gyrA-S83Y	-	-	11	Female	Years	Outpatient		Chandigarh	2019-04-09	Susceptible	24	Susceptible	25	Susceptible	25	Susceptible	30	Susceptible	18	Intermediate	24
B10195	ERR5201023	India	1	4.3.1	-	gyrA-S83Y	-	-	3	Female	Years	Outpatient		Chandigarh	2019-04-11	Susceptible	24	Susceptible	25	Susceptible	25	Susceptible	30	Susceptible	18	Intermediate	24
B10196	ERR5201339	India	2	3.3	-	gyrA-S83F	-	IncFIB(pHCM2)	20	Male	Years	Outpatient		Chandigarh	2019-04-11	Susceptible	24	Susceptible	25	Susceptible	25	Susceptible	30	Susceptible	18	Intermediate	24
B10198	ERR5201108	India	2	2.5	-	gyrA-S83F	-	IncFIB(pHCM2)	22	Male	Years	Outpatient		Chandigarh	2019-04-13	Susceptible	26	Susceptible	25	Susceptible	25	Susceptible	30	Susceptible	18	Intermediate	22
B10199	ERR5201335	India	1	4.3.1.2	-	gyrA-S83F	-	-	12	Female	Years	Outpatient		Chandigarh	2019-04-13	Susceptible	25	Susceptible	25	Susceptible	25	Susceptible	30	Susceptible	19	Intermediate	26
B10201	ERR5200910	India	2	2.5	-	gyrA-S83F	-	-	1	Female	Years	Inpatient		Chandigarh	2019-04-18	Susceptible	25	Susceptible	20	Susceptible	28	Susceptible	30	Susceptible	25	Intermediate	25
B10202	ERR5200988	India	2	3.3.1	-	gyrA-S83F	-	-	10	Male	Years	Outpatient		Chandigarh	2019-04-18	Susceptible	28	Susceptible	30	Susceptible	25	Susceptible	30	Susceptible	18	Intermediate	25
B10210	ERR5201113	India	2	3.3.1	-	gyrA-S83F	-	-	8	Male	Years	Outpatient		Chandigarh	2019-04-26	Susceptible	25	Susceptible	20	Susceptible	25	Susceptible	30	Susceptible	15	Intermediate	23
B10212	ERR5201254	India	1	4.3.1.2	-	gyrA-S83F,parC-E84G	-	IncFIB(pHCM2)	5	Female	Years	Inpatient		Chandigarh	2019-04-29	Susceptible	25	Susceptible	20	Susceptible	25	Susceptible	28	Susceptible	15	Intermediate	22
B10214	ERR5200954	India	2	3.3	-	gyrA-S83F	-	-	24	Male	Years	Inpatient		Chandigarh	2019-05-05	Susceptible	22	Susceptible	21	Susceptible	25	Susceptible	30	Susceptible	13	Intermediate	23
B10215	ERR5201100	India	2	3.3	-	gyrA-S83F	-	-	12	Male	Years	Outpatient		Chandigarh	2019-05-09	Susceptible	25	Susceptible	20	Susceptible	25	Susceptible	35	Susceptible	18	Intermediate	25
B10218	ERR5201269	India	1	4.3.1	-	gyrA-S83F	-	-	4	Male	Years	Outpatient		Chandigarh	2019-05-08	Susceptible	25	Susceptible	22	Susceptible	25	Susceptible	30	Susceptible	17	Intermediate	24
B10219	ERR5200893	India	1	4.3.1	-	gyrA-S83F	-	-	6	Female	Years	Outpatient		Chandigarh	2019-05-10	Susceptible	25	Susceptible	25	Susceptible	25	Susceptible	32	Susceptible	20	Intermediate	25
B10221	ERR5200916	India	1	4.3.1.2	-	gyrA-S83F,gyrA-D87N,parC-S80I	-	-	1	Male	Years	Inpatient		Chandigarh	2019-05-12	Susceptible	20	Susceptible	20	Susceptible	25	Susceptible	27	Susceptible	15	Resistant	6
B10222	ERR5201219	India	1	4.3.1.2	-	gyrA-S83F	-	-	4	Male	Years	Outpatient		Chandigarh	2019-05-17	Susceptible	25	Resistant	10	Susceptible	25	Susceptible	30	Susceptible	15	Intermediate	25
B10223	ERR5201259	India	1	4.3.1.2	-	gyrA-S83F,gyrA-D87N,parC-S80I	-	-	47	Male	Years	Outpatient		Chandigarh	2019-05-16	Susceptible	25	Susceptible	20	Susceptible	25	Susceptible	30	Susceptible	18	Resistant	10
B10224	ERR5200877	India	1	4.3.1.2	-	gyrA-S83F	-	-	5	Female	Years	Outpatient		Chandigarh	2019-05-17	Susceptible	25	Susceptible	25	Susceptible	30	Susceptible	30	Susceptible	15	Intermediate	25
B10225	ERR5200917	India	1	4.3.1	-	gyrA-S83F	-	-	10	Male	Years	Outpatient		Chandigarh	2019-05-19	Susceptible	20	Susceptible	20	Susceptible	25	Susceptible	27	Susceptible	25	Intermediate	24
B10226	ERR5201087	India	1	4.3.1.2	-	gyrA-S83F,gyrA-D87N,parC-S80I	-	-	2	Male	Years	Outpatient		Chandigarh	2019-05-25	Susceptible	24	Susceptible	25	Susceptible	28	Susceptible	26	Susceptible	19	Intermediate	24
BP11098234	ERR4790795	India	1	4.3.1.1	-	gyrA-S83Y	-	-	NA	NA	Years	NA		Anantapur	2018-09-06	Susceptible	25	Susceptible	28	Susceptible	28	Susceptible	32	Susceptible	20	Intermediate	24
BP12013101	ERR4790810	India	1	4.3.1.1	-	gyrA-S83Y	-	-	11	Male	Years	NA		Anantapur	2018-07-20	Susceptible	25	Susceptible	28	Susceptible	30	Susceptible	32	Susceptible	18	Intermediate	21
BP15003968	ERR4790708	India	1	4.3.1.2	-	gyrA-S83F,parC-S80I	-	-	NA	NA	Years	NA		Anantapur	2019-05-25	Susceptible	24	Susceptible	24	Susceptible	30	Susceptible	30	Susceptible	18	Susceptible	24
BP18010841	ERR4992672	India	1	4.3.1.1	-	gyrA-S83Y	-	-	11	Female	Years			Anantapur	2018-07-21	Susceptible	27	Susceptible	26	Susceptible	30	Susceptible	30	Susceptible	18	Susceptible	24
BP18012224	ERR4790760	India	1	4.3.1.1	-	gyrA-S83Y	-	-	NA	NA	Years	NA		Anantapur	2018-07-20	Susceptible	24	Susceptible	28	Susceptible	30	Susceptible	32	Susceptible	18	Susceptible	24
BP18024151	ERR4790829	India	1	4.3.1.1	-	gyrA-S83Y	-	-	15	Male	Years	Inpatient		Anantapur	2018-06-15	Susceptible	24	Susceptible	26	Susceptible	28	Susceptible	32	Susceptible	18	Susceptible	25
C10014	ERR4634588	India	1	4.3.1.1	blaTEM-1,catA1,dfrA7,sul1,sul2	gyrA-S83Y	-	IncFIB(pHCM2)	19	Male	Years	Inpatient		Chinchpada	2018-04-14	Resistant	6	Resistant	6	Resistant	6	Susceptible	25	Susceptible	14	Intermediate	24
C10071	ERR4790706	India	1	4.3.1.1	blaTEM-1,catA1,dfrA7,sul1,sul2	gyrA-S83Y	-	IncFIB(pHCM2)	20	Male	Years	Inpatient		Chinchpada	2018-05-07	Resistant	6	Resistant	6	Resistant	6	Susceptible	25	Susceptible	14	Intermediate	22
C10208	ERR4790723	India	1	4.3.1.2	-	gyrA-S83F,gyrA-D87N,parC-S80I	-	-	21	Male	Years	Inpatient		Chinchpada	2018-09-06	Susceptible	22	Susceptible	22	Susceptible	18	Susceptible	25	Susceptible	15	Resistant	6
C10313	ERR4790741	India	2	2.5	-	gyrA-S83F	-	IncFIB(pHCM2)	23	Male	Years	Inpatient		Chinchpada	2018-10-05	Susceptible	25	Susceptible	20	Susceptible	20	Susceptible	30	Susceptible	14	Resistant	18
D11061	ERR4992790	India	1	4.3.1.2	-	gyrA-S83F,gyrA-D87N,parC-S80I	-	-	11	Male	Years	Outpatient		Delhi	2018-04-02	Susceptible	23	Susceptible	24	Susceptible	26	Susceptible	32	Susceptible	16	Resistant	10
D11109	ERR5201361	India	2	3.3.1	-	gyrA-S83F	-	-	14	Male	Years	Outpatient		Delhi	2018-10-29	Susceptible	28	Susceptible	23	Susceptible	32	Susceptible	32	Susceptible	17	Intermediate	25
D11202	ERR4992737	India	1	4.3.1.2	-	gyrA-S83F,gyrA-D87N,parC-S80I	-	-	8	Female	Years	Outpatient		Delhi	2018-07-25	Susceptible	24	Susceptible	23	Susceptible	26	Susceptible	28	Susceptible	13	Resistant	10
D13338	ERR4992754	India	2	3.3.2	-	gyrA-S83Y	-	-	7	Female	Years	Outpatient		Delhi	2018-03-08	Susceptible	30	Susceptible	28	Susceptible	28	Susceptible	32	Susceptible	20	Intermediate	24
D13435	ERR4992686	India	1	4.3.1.2	-	gyrA-S83F,gyrA-D87N,parC-S80I	-	-	8	Male	Years	Outpatient		Delhi	2018-05-07	Susceptible	26	Susceptible	28	Susceptible	26	Susceptible	32	Susceptible	14	Resistant	10
D13561	ERR5201039	India	1	4.3.1.2	-	gyrA-S83F,gyrA-D87N,parC-S80I	-	-	2	Female	Years	Outpatient		Delhi	2019-01-21	Susceptible	25	Susceptible	30	Susceptible	27	Susceptible	30	Susceptible	17	Resistant	6
D20030	ERR4992700	India	1	4.3.1.2	-	gyrA-S83Y	-	-	4	Female	Years	Outpatient		Delhi	2017-11-21	Susceptible	23	Susceptible	25	Susceptible	24	Susceptible	28	Susceptible	17	Resistant	18
D20100	ERR4992719	India	2	3.3	-	gyrA-S83F	-	IncFIB(pHCM2)	10	Male	Years	Outpatient		Delhi	2018-05-18	Susceptible	23	Susceptible	24	Susceptible	26	Susceptible	28	Susceptible	14	Resistant	12
D21059	ERR5201176	India	1	4.3.1	-	gyrA-S83F	-	-	6	Male	Years	Outpatient		Delhi	2018-08-28	Susceptible	24	Susceptible	23	Susceptible	30	Susceptible	30	Susceptible	17	Intermediate	25
D21240	ERR5201043	India	2	3.3.1	-	gyrA-S83F	-	-	5	Female	Years	Inpatient		Delhi	2019-02-19	Susceptible	26	Susceptible	23	Susceptible	30	Susceptible	32	Susceptible	18	Intermediate	25
D21346	ERR4992819	India	1	4.3.1.2	-	gyrA-S83F,gyrA-D87N,parC-S80I	-	-	2	Female	Years	Inpatient		Delhi	2018-04-28	Susceptible	25	Susceptible	28	Susceptible	26	Susceptible	30	Susceptible	13	Resistant	12
D22040	ERR5200964	India	1	4.3.1.2	-	gyrA-S83F,gyrA-D87N,parC-S80I	-	-	2	Female	Years	Outpatient		Delhi	2018-09-01	Susceptible	22	Susceptible	24	Susceptible	30	Susceptible	30	Susceptible	16	Resistant	6
D22345	ERR5201270	India	2	2.2	-	gyrA-S83F	-	-	11	Female	Years	Inpatient		Delhi	2019-04-01	Susceptible	25	Susceptible	25	Susceptible	32	Susceptible	32	Susceptible	17	Intermediate	28
D22360	ERR4992702	India	2	3.3.2	-	gyrA-S83Y	-	-	7	Female	Years	Outpatient		Delhi	2018-05-08	Susceptible	26	Susceptible	28	Susceptible	24	Susceptible	32	Susceptible	13	Resistant	20
D22606	ERR5201341	India	2	3.3.1	-	gyrA-S83F	-	-	9	Female	Years	Outpatient		Delhi	2019-04-08	Susceptible	26	Susceptible	22	Susceptible	28	Susceptible	32	Susceptible	18	Intermediate	25
D22610	ERR5201221	India	1	4.3.1.2	-	gyrA-S83F,gyrA-D87N,parC-S80I	-	-	10	Male	Years	Outpatient		Delhi	2019-04-22	Susceptible	21	Susceptible	23	Susceptible	32	Susceptible	32	Susceptible	20	Resistant	6
D23058	ERR4992718	India	1	4.3.1.2	-	gyrA-S83Y	-	-	3	Male	Years	Inpatient		Delhi	2017-12-04	Susceptible	24	Susceptible	25	Susceptible	26	Susceptible	28	Susceptible	17	Resistant	16
D23560	ERR5201137	India	1	4.3.1.2	-	gyrA-S83F,gyrA-D87N,parC-S80I	-	-	4	Female	Years	Outpatient		Delhi	2018-07-19	Susceptible	23	Susceptible	24	Susceptible	26	Susceptible	32	Susceptible	14	Resistant	6
D24159	ERR4992736	India	2	3.3.1	-	gyrA-S83F	-	-	7	Female	Years	Outpatient		Delhi	2017-12-15	Susceptible	28	Susceptible	27	Susceptible	26	Susceptible	32	Susceptible	17	Intermediate	22
D24228	ERR5201280	India	1	4.3.1	-	gyrA-S83Y	-	-	8	Female	Years	Inpatient		Delhi	2018-12-31	Susceptible	21	Susceptible	23	Susceptible	27	Susceptible	28	Susceptible	15	Intermediate	25
D24383	ERR5201140	India	1	4.3.1.2	-	gyrA-S83F,gyrA-D87N,parC-S80I	-	-	10	Male	Years	Outpatient		Delhi	2018-07-16	Susceptible	30	Susceptible	26	Susceptible	26	Susceptible	32	Susceptible	14	Resistant	8
D24448	ERR5201104	India	2	3.3	-	gyrA-S83F	-	-	14	Male	Years	Outpatient		Delhi	2019-02-18	Susceptible	30	Susceptible	19	Susceptible	32	Susceptible	30	Susceptible	19	Intermediate	23
D24562	ERR5201315	India	2	3.3.1	-	gyrA-S83F	-	-	10	Male	Years	Outpatient		Delhi	2019-02-20	Susceptible	23	Susceptible	21	Susceptible	32	Susceptible	30	Susceptible	19	Intermediate	26
D25012	ERR4992772	India	2	3.3.1	-	gyrA-S83F	-	-	11	Female	Years	Outpatient		Delhi	2018-03-13	Susceptible	28	Susceptible	30	Susceptible	30	Susceptible	32	Susceptible	17	Intermediate	21
D29192	ERR5201058	India	1	4.3.1.2	-	gyrA-S83F,gyrA-D87N,parC-S80I	-	-	11	Male	Years	Outpatient		Delhi	2018-09-05	Susceptible	26	Susceptible	23	Susceptible	30	Susceptible	32	Susceptible	16	Resistant	6
E10001	ERR5200868	India	1	4.3.1.2	-	gyrA-S83F,gyrA-D87N,parC-S80I	-	-	2	Male	Years	Inpatient		Mumbai	2017-11-16	Susceptible	23	Susceptible	18	Susceptible	30	Susceptible	28	Susceptible	15	Resistant	14
E10002	ERR5201166	India	1	4.3.1.2	-	gyrA-S83Y	-	-	4	Female	Years	Inpatient		Mumbai	2017-11-17	Susceptible	25	Susceptible	20	Susceptible	30	Susceptible	30	Susceptible	19	Resistant	20
E10003	ERR5201182	India	1	4.3.1	-	gyrA-S83Y	acrB-R717Q	-	22	Male	Years	Outpatient		Mumbai	2018-01-12	Susceptible	25	Susceptible	22	Susceptible	25	Susceptible	30	Not available	Not available	Resistant	20
E10005	ERR5200890	India	1	4.3.1.2	-	gyrA-S83F,gyrA-D87N,parC-S80I	-	-	10	Female	Years	Inpatient		Mumbai	2018-03-09	Susceptible	25	Susceptible	20	Susceptible	30	Susceptible	30	Susceptible	15	Resistant	6
E10006	ERR5201203	India	1	4.3.1.2	-	gyrA-S83Y	-	-	10	Male	Years	Inpatient		Mumbai	2018-03-12	Susceptible	22	Susceptible	18	Susceptible	30	Susceptible	30	Susceptible	15	Resistant	19
E10007	ERR5201264	India	1	4.3.1.1	blaTEM-1,catA1,dfrA7,sul1,sul2	gyrA-S83Y	-	-	8	Male	Years	Inpatient		Mumbai	2018-04-25	Resistant	6	Resistant	6	Resistant	6	Susceptible	30	Susceptible	15	Resistant	19
E10008	ERR5201334	India	1	4.3.1.2	-	gyrA-S83F,gyrA-D87N,parC-S80I	-	-	7	Female	Years	Inpatient		Mumbai	2018-06-04	Susceptible	25	Susceptible	18	Susceptible	30	Susceptible	30	Susceptible	15	Resistant	10
E10009	ERR5201331	India	1	4.3.1.1	-	gyrA-S83Y	-	-	22	Male	Years	Outpatient		Mumbai	2018-06-11	Susceptible	20	Susceptible	20	Susceptible	26	Susceptible	25	Susceptible	15	Resistant	19
E10010	ERR5201156	India	1	4.3.1.2	-	gyrA-S83F,gyrA-D87N,parC-S80I	-	-	3	Male	Years	Inpatient		Mumbai	2018-10-10	Susceptible	22	Susceptible	18	Susceptible	30	Susceptible	30	Susceptible	16	Resistant	6
E10011	ERR5201021	India	1	4.3.1.1	blaTEM-1,catA1,dfrA7,sul1,sul2	gyrA-S83Y	-	-	12	Male	Years	Inpatient		Mumbai	2018-10-11	Resistant	6	Resistant	6	Resistant	6	Susceptible	30	Susceptible	15	Resistant	6
E10012	ERR5201115	India	1	4.3.1.2	-	gyrA-S83F,gyrA-D87N,parC-S80I	-	-	2	Female	Years	Inpatient		Mumbai	2018-12-06	Susceptible	25	Susceptible	30	Susceptible	30	Susceptible	30	Susceptible	16	Resistant	6
E10013	ERR5201333	India	2173	2.2.1	-	gyrA-S83F	-	Col(BS512)	9	Male	Years	Inpatient		Mumbai	2019-01-04	Susceptible	23	Susceptible	20	Susceptible	30	Susceptible	33	Susceptible	14	Intermediate	25
E10014	ERR5200983	India	1	4.3.1	-	gyrA-S83Y	-	-	28	Male	Years	Inpatient		Mumbai	2019-03-29	Susceptible	25	Susceptible	18	Susceptible	30	Susceptible	32	Susceptible	13	Intermediate	23
E10015	ERR5200962	India	1	4.3.1.2	-	gyrA-S83Y	-	Col(BS512)	1	Male	Years	Inpatient		Mumbai	2019-04-10	Susceptible	25	Susceptible	18	Susceptible	30	Susceptible	35	Susceptible	13	Resistant	20
E10016	ERR5201001	India	1	4.3.1.2	-	gyrA-S83F	-	-	10	Male	Years	Inpatient		Mumbai	2019-04-16	Susceptible	27	Susceptible	20	Susceptible	30	Susceptible	35	Susceptible	13	Intermediate	23
E10017	ERR5201089	India	1	4.3.1.2	-	gyrA-S83F,gyrA-D87N,parC-S80I	-	-	5	Male	Years	Inpatient		Mumbai	2019-05-02	Susceptible	27	Susceptible	18	Susceptible	30	Susceptible	35	Susceptible	15	Resistant	6
E10018	ERR5201066	India	1	4.3.1.2	-	gyrA-S83F,gyrA-D87N,parC-S80I	-	-	7	Female	Years	Inpatient		Mumbai	2019-05-06	Susceptible	23	Susceptible	27	Susceptible	30	Susceptible	35	Susceptible	20	Resistant	6
E10020	ERR5201198	India	1	4.3.1.2	-	gyrA-S83F,gyrA-D87N,parC-S80I	-	-	32	Female	Years	Inpatient		Mumbai	2019-05-11	Susceptible	25	Susceptible	22	Susceptible	32	Susceptible	30	Susceptible	32	Resistant	6
F10001	ERR5201250	India	1	4.3.1.1	-	gyrA-S83F	-	-	21	Male	Years	Inpatient		Mumbai	2017-10-28	Susceptible	25	Susceptible	20	Susceptible	30	Susceptible	30	Susceptible	20	Intermediate	23
F10002	ERR5201308	India	1	4.3.1.2	-	gyrA-S83F,gyrA-D87N,parC-S80I	-	-	4	Female	Years	Inpatient		Mumbai	2018-01-11	Susceptible	25	Susceptible	20	Susceptible	30	Susceptible	30	Susceptible	20	Resistant	6
F10003	ERR5201196	India	1	4.3.1	-	gyrA-S83Y	-	Col(BS512)	16	Male	Years	Inpatient		Mumbai	2018-02-06	Susceptible	25	Susceptible	20	Susceptible	30	Susceptible	30	Susceptible	16	Resistant	20
F10004	ERR5201024	India	1	4.3.1.1	-	gyrA-S83F	-	-	11	Male	Years	Inpatient		Mumbai	2018-02-09	Susceptible	25	Susceptible	20	Susceptible	30	Susceptible	30	Susceptible	15	Resistant	20
F10005	ERR5201065	India	1	4.3.1.1	-	gyrA-S83F	-	-	25	Female	Years	Inpatient		Mumbai	2018-02-10	Susceptible	25	Susceptible	20	Susceptible	25	Susceptible	30	Susceptible	15	Resistant	20
F10006	ERR5200933	India	1	4.3.1.2	-	gyrA-S83F,gyrA-D87N,parC-S80I	-	-	10	Male	Years	Inpatient		Mumbai	2018-02-12	Susceptible	25	Susceptible	20	Susceptible	22	Susceptible	30	Susceptible	15	Resistant	6
F10007	ERR5201052	India	1	4.3.1	-	gyrA-S83Y	-	-	11	Female	Years	Inpatient		Mumbai	2018-02-21	Susceptible	25	Susceptible	20	Susceptible	25	Susceptible	30	Susceptible	16	Resistant	20
F10008	ERR5200955	India	1	4.3.1.2	-	gyrA-S83F,parC-E84G	-	IncFIB(pHCM2)	7	Male	Years	Inpatient		Mumbai	2018-03-05	Susceptible	25	Susceptible	20	Susceptible	30	Susceptible	30	Susceptible	20	Resistant	15
F10009	ERR5201272	India	2	3.3.1	-	gyrA-S83F	-	-	17	Male	Years	Inpatient		Mumbai	2018-03-05	Susceptible	25	Susceptible	20	Susceptible	25	Susceptible	26	Susceptible	16	Resistant	19
F10010	ERR5200922	India	1	4.3.1.2	-	gyrA-S83F	-	-	10	Male	Years	Inpatient		Mumbai	2018-03-14	Susceptible	25	Susceptible	20	Susceptible	30	Susceptible	30	Susceptible	25	Resistant	20
F10011	ERR5201282	India	1	4.3.1.2	-	gyrA-S83F,gyrA-D87N,parC-S80I	-	-	2	Female	Years	Inpatient		Mumbai	2018-03-27	Susceptible	25	Susceptible	20	Susceptible	25	Susceptible	30	Susceptible	16	Resistant	6
F10013	ERR5201098	India	1	4.3.1.2	-	gyrA-S83F	-	-	13	Male	Years	Inpatient		Mumbai	2018-04-10	Susceptible	25	Susceptible	20	Susceptible	30	Susceptible	30	Susceptible	18	Resistant	20
F10014	ERR5201040	India	1	4.3.1.2	-	gyrA-S83F,gyrA-D87N,parC-S80I	-	-	19	Male	Years	Inpatient		Mumbai	2018-04-27	Susceptible	26	Susceptible	23	Susceptible	30	Susceptible	30	Susceptible	18	Resistant	6
F10015	ERR5201288	India	2	2.5	-	gyrA-S83F	-	IncFIB(pHCM2)	9	Female	Years	Inpatient		Mumbai	2018-05-04	Susceptible	25	Susceptible	26	Susceptible	26	Susceptible	32	Susceptible	18	Intermediate	21
F10016	ERR5201248	India	1	4.3.1.1	-	gyrA-S83F	-	-	5	Female	Years	Inpatient		Mumbai	2018-05-30	Susceptible	28	Susceptible	26	Susceptible	30	Susceptible	32	Susceptible	18	Resistant	20
F10017	ERR5201099	India	1	4.3.1.2	-	gyrA-S83F	-	-	35	Male	Years	Inpatient		Mumbai	2018-07-04	Susceptible	25	Susceptible	26	Susceptible	32	Susceptible	32	Susceptible	20	Intermediate	21
F10018	ERR5200934	India	1	4.3.1.2	-	gyrA-S83F,gyrA-D87N,parC-S80I	-	-	26	Female	Years	Inpatient		Mumbai	2018-07-04	Susceptible	25	Susceptible	25	Susceptible	26	Susceptible	32	Susceptible	18	Resistant	6
F10019	ERR5201310	India	1	4.3.1.2	-	gyrA-S83F	-	Col(BS512)	5	Female	Years	Inpatient		Mumbai	2018-07-04	Susceptible	26	Susceptible	23	Susceptible	26	Susceptible	32	Susceptible	18	Resistant	20
F10020	ERR5201018	India	2	2.2.2	-	gyrA-S83F	-	-	7	Male	Years	Inpatient		Mumbai	2018-07-30	Susceptible	25	Susceptible	32	Susceptible	25	Susceptible	28	Susceptible	20	Intermediate	21
F10022	ERR5201213	India	1	4.3.1.2	-	gyrA-S83F,gyrA-D87N,parC-S80I	-	-	32	Male	Years	Inpatient		Mumbai	2018-08-11	Susceptible	28	Susceptible	26	Susceptible	26	Susceptible	32	Susceptible	18	Resistant	6
F10023	ERR5201003	India	2	2.5	-	gyrA-S83F	-	IncFIB(pHCM2)	10	Male	Years	Inpatient		Mumbai	2018-08-20	Susceptible	28	Susceptible	26	Susceptible	30	Susceptible	32	Susceptible	20	Intermediate	21
F10024	ERR5201129	India	2	2.5	-	gyrA-S83F	-	IncFIB(pHCM2)	18	Male	Years	Inpatient		Mumbai	2018-08-29	Susceptible	26	Susceptible	23	Susceptible	28	Susceptible	31	Susceptible	20	Intermediate	21
F10025	ERR5201251	India	1	4.3.1.2	-	gyrA-S83F,gyrA-D87N,parC-S80I	-	-	18	Male	Years	Inpatient		Mumbai	2018-11-09	Susceptible	27	Susceptible	25	Susceptible	30	Susceptible	30	Susceptible	18	Resistant	10
F10027	ERR5201220	India	1	4.3.1.2	-	gyrA-S83F,gyrA-D87N,parC-S80I	-	-	26	Male	Years	Inpatient		Mumbai	2019-01-01	Susceptible	28	Susceptible	23	Susceptible	30	Susceptible	30	Susceptible	17	Resistant	20
F10028	ERR5201278	India	1	4.3.1.2	-	gyrA-S83F,gyrA-D87N,parC-S80I	-	-	6	Male	Years	Inpatient		Mumbai	2019-01-08	Susceptible	27	Susceptible	23	Susceptible	35	Susceptible	30	Susceptible	18	Resistant	6
F10030	ERR5201249	India	1	4.3.1.2	-	gyrA-S83F,gyrA-D87N,parC-S80I	-	-	60	Male	Years	Inpatient		Mumbai	2019-02-09	Susceptible	28	Susceptible	28	Susceptible	30	Susceptible	30	Susceptible	20	Resistant	6
F10031	ERR5201181	India	1	4.3.1.2	-	gyrA-S83F,gyrA-D87N,parC-S80I	-	-	3	Male	Years	Inpatient		Mumbai	2019-02-23	Susceptible	28	Susceptible	22	Susceptible	30	Susceptible	32	Susceptible	20	Resistant	6
F10032	ERR5201235	India	1	4.3.1.2	-	gyrA-S83F,gyrA-D87N,parC-S80I	-	-	35	Male	Years	Inpatient		Mumbai	2019-03-01	Susceptible	25	Susceptible	23	Susceptible	30	Susceptible	30	Susceptible	22	Resistant	6
F10033	ERR5201274	India	1	4.3.1.2	-	gyrA-S83F,gyrA-D87N,parC-S80I	-	-	26	Male	Years	Inpatient		Mumbai	2019-03-01	Susceptible	30	Susceptible	25	Susceptible	35	Susceptible	35	Susceptible	20	Resistant	6
F10036	ERR5200915	India	1	4.3.1.2	-	gyrA-S83F	-	-	2	Male	Years	Inpatient		Mumbai	2019-04-16	Susceptible	25	Susceptible	27	Susceptible	33	Susceptible	35	Susceptible	18	Intermediate	25
F10037	ERR5200972	India	1	4.3.1	-	gyrA-S83F	-	-	7	Male	Years	Inpatient		Mumbai	2019-05-22	Susceptible	27	Susceptible	23	Susceptible	35	Susceptible	33	Susceptible	19	Intermediate	25
F10038	ERR5200928	India	1	4.3.1.2	-	gyrA-S83F,gyrA-D87N,parC-S80I	-	-	4	Female	Years	Inpatient		Mumbai	2019-05-22	Susceptible	22	Susceptible	27	Susceptible	35	Susceptible	35	Susceptible	22	Resistant	6
G10001	ERR4790757	India	1	4.3.1.2	-	gyrA-S83F,gyrA-D87N,parC-S80I	-	-	5	Male	Years	Inpatient		Chennai	2017-12-19	Susceptible	22	Susceptible	22	Susceptible	25	Susceptible	25	Susceptible	14	Resistant	10
G10002	ERR4790772	India	1	4.3.1	-	gyrA-S83Y	-	-	8	Female	Years	Inpatient		Chennai	2017-12-23	Susceptible	22	Susceptible	22	Susceptible	20	Susceptible	25	Susceptible	14	Intermediate	23
G10004	ERR4790789	India	1	4.3.1.2	-	gyrA-S83F,parC-S80I	-	-	12	Male	Years	Inpatient		Chennai	2017-12-30	Susceptible	22	Susceptible	22	Susceptible	20	Susceptible	25	Susceptible	14	Resistant	18
G10006	ERR4790822	India	1	4.3.1.2	-	gyrA-S83F,gyrA-D87N,parC-S80I	-	-	5	Female	Years	Inpatient		Chennai	2018-01-02	Susceptible	22	Susceptible	22	Susceptible	20	Susceptible	25	Susceptible	14	Resistant	10
G10007	ERR4790841	India	1	4.3.1.2	-	gyrA-S83F,gyrA-D87N,parC-S80I	-	-	7	Male	Years	Inpatient		Chennai	2018-01-08	Susceptible	22	Susceptible	22	Susceptible	25	Susceptible	25	Susceptible	14	Resistant	6
G10009	ERR4790858	India	1	4.3.1.2	-	gyrA-S83F,gyrA-D87N,parC-S80I	-	-	7	Female	Years	Outpatient		Chennai	2018-01-16	Susceptible	22	Susceptible	22	Susceptible	18	Susceptible	25	Susceptible	14	Resistant	6
G10010	ERR4992649	India	1	4.3.1.1	-	gyrA-S83Y	-	-	2	Male	Years	Inpatient		Chennai	2018-01-17	Susceptible	22	Susceptible	22	Susceptible	19	Susceptible	25	Susceptible	14	Intermediate	24
G10011	ERR4992668	India	1	4.3.1.2	-	gyrA-S83F	-	-	3	Female	Years	Inpatient		Chennai	2018-01-23	Susceptible	22	Susceptible	19	Susceptible	20	Susceptible	25	Susceptible	14	Resistant	6
G10012	ERR4790679	India	1	4.3.1.2	-	gyrA-S83F,gyrA-D87N,parC-S80I	-	-	5	Female	Years	Inpatient		Chennai	2018-01-27	Susceptible	22	Susceptible	19	Susceptible	18	Susceptible	25	Susceptible	14	Resistant	10
G10015	ERR4790774	India	1	4.3.1.2	-	gyrA-S83F,gyrA-D87N,parC-S80I	-	-	2	Male	Years	Outpatient		Chennai	2018-01-30	Susceptible	22	Susceptible	22	Susceptible	20	Susceptible	25	Susceptible	14	Resistant	6
G10016	ERR4790791	India	1	4.3.1.2	-	gyrA-S83F,gyrA-D87N,parC-S80I	-	-	4	Female	Years	Inpatient		Chennai	2018-01-30	Susceptible	25	Susceptible	15	Susceptible	22	Susceptible	25	Susceptible	13	Resistant	10
G10017	ERR4790806	India	1	4.3.1.2	-	gyrA-S83F,parC-S80I	-	-	2	Male	Years	Outpatient		Chennai	2017-12-23	Susceptible	20	Susceptible	15	Susceptible	20	Susceptible	25	Susceptible	14	Resistant	20
G10018	ERR4790824	India	1	4.3.1.2	-	gyrA-S83F	-	-	10	Male	Years	Outpatient		Chennai	2017-12-14	Susceptible	25	Susceptible	25	Susceptible	20	Susceptible	28	Susceptible	15	Intermediate	23
G10019	ERR4790842	India	1	4.3.1.1	-	gyrA-S83Y	-	-	11	Male	Years	Inpatient		Chennai	2018-02-06	Susceptible	20	Susceptible	18	Susceptible	20	Susceptible	25	Susceptible	15	Intermediate	22
G10021	ERR4790860	India	1	4.3.1.2	-	gyrA-S83F,parC-S80I	-	-	7	Male	Years	Inpatient		Chennai	2018-02-10	Susceptible	25	Susceptible	20	Susceptible	23	Susceptible	35	Susceptible	15	Intermediate	23
G10022	ERR4992652	India	1	4.3.1.1	-	gyrA-S83Y	-	-	5	Male	Years	Inpatient		Chennai	2018-02-13	Susceptible	22	Susceptible	21	Susceptible	20	Susceptible	25	Susceptible	15	Intermediate	22
G10023	ERR4992670	India	1	4.3.1.2	-	gyrA-S83F,gyrA-D87N,parC-S80I	-	-	4	Male	Years	Outpatient		Chennai	2017-12-11	Susceptible	21	Susceptible	19	Susceptible	20	Susceptible	30	Susceptible	15	Resistant	6
G10024	ERR4790759	India	1	4.3.1.2	-	gyrA-S83F,gyrA-D87N,parC-S80I	-	-	6	Male	Years	Inpatient		Chennai	2018-02-14	Susceptible	22	Susceptible	20	Susceptible	20	Susceptible	25	Susceptible	15	Resistant	10
G10025	ERR4790681	India	1	4.3.1.1	-	gyrA-S83Y	-	-	1	Male	Years	Inpatient		Chennai	2018-02-22	Susceptible	17	Resistant	10	Susceptible	20	Susceptible	25	Susceptible	15	Intermediate	25
G10026	ERR4790793	India	1	4.3.1.2	-	gyrA-S83F,gyrA-D87N,parC-S80I	-	-	12	Male	Years	Outpatient		Chennai	2018-03-08	Susceptible	22	Susceptible	25	Susceptible	20	Susceptible	25	Susceptible	15	Resistant	10
G10027	ERR4790808	India	1	4.3.1.2	-	gyrA-S83F,gyrA-D87N,parC-S80I	-	-	1	Female	Years	Inpatient		Chennai	2018-03-08	Susceptible	22	Susceptible	15	Susceptible	17	Susceptible	25	Susceptible	15	Resistant	6
G10028	ERR4790826	India	1	4.3.1.2	-	gyrA-S83Y	-	-	6	Female	Years	Outpatient		Chennai	2018-03-11	Susceptible	21	Susceptible	15	Susceptible	17	Susceptible	25	Susceptible	15	Intermediate	22
G10029	ERR4790844	India	1	4.3.1.2	-	gyrA-S83F	-	-	1	Male	Years	Inpatient		Chennai	2018-03-21	Susceptible	22	Resistant	10	Susceptible	21	Susceptible	25	Susceptible	17	Intermediate	22
G10030	ERR4790862	India	1	4.3.1.2	-	gyrA-S83F	-	-	4	Male	Years	Inpatient		Chennai	2018-04-02	Susceptible	21	Susceptible	14	Susceptible	20	Susceptible	25	Susceptible	15	Intermediate	22
G10031	ERR4790683	India	1	4.3.1.2	-	gyrA-S83F	-	-	7	Female	Years	Inpatient		Chennai	2018-04-03	Susceptible	23	Susceptible	25	Susceptible	25	Susceptible	30	Susceptible	14	Intermediate	25
G10032	ERR4992786	India	1	4.3.1.1	-	gyrA-S83Y	-	-	1	Male	Years	Inpatient		Chennai	2018-04-06	Susceptible	25	Susceptible	20	Susceptible	25	Susceptible	30	Susceptible	14	Intermediate	25
G10033	ERR4992801	India	1	4.3.1.2	-	gyrA-S83F,gyrA-D87N,parC-S80I	-	-	11	Male	Years	Inpatient		Chennai	2018-04-16	Susceptible	25	Susceptible	25	Susceptible	30	Susceptible	30	Susceptible	14	Resistant	10
G10035	ERR4992817	India	2	3.2.1	-	gyrA-D87N	-	-	11	Male	Years	Outpatient		Chennai	2018-04-27	Susceptible	25	Susceptible	20	Susceptible	25	Susceptible	25	Susceptible	14	Intermediate	25
G10036	ERR4992681	India	1	4.3.1.2	-	gyrA-S83F,gyrA-D87N,parC-S80I	-	-	0	Female	Years	Inpatient		Chennai	2018-05-03	Susceptible	25	Susceptible	22	Susceptible	25	Susceptible	25	Susceptible	16	Resistant	10
G10037	ERR4992698	India	1	4.3.1.2	-	gyrA-S83F,gyrA-D87N,parC-S80I	-	-	36	Female	Years	Outpatient		Chennai	2018-05-11	Susceptible	25	Susceptible	25	Susceptible	22	Susceptible	25	Susceptible	13	Resistant	10
G10038	ERR4992716	India	1	4.3.1.2	-	gyrA-S83F,gyrA-D87N,parC-S80I	-	-	7	Female	Years	Inpatient		Chennai	2018-05-11	Susceptible	25	Susceptible	22	Susceptible	25	Susceptible	25	Susceptible	15	Resistant	10
G10040	ERR4992751	India	1	4.3.1.2	-	gyrA-S83F,gyrA-D87N,parC-S80I	-	-	13	Male	Years	Inpatient		Chennai	2018-05-14	Susceptible	25	Susceptible	25	Susceptible	25	Susceptible	30	Susceptible	14	Resistant	10
G10041	ERR4992722	India	1	4.3.1.1	-	gyrA-S83Y	-	-	2	Male	Years	Inpatient		Chennai	2018-05-16	Susceptible	22	Susceptible	25	Susceptible	20	Susceptible	25	Susceptible	18	Intermediate	23
G10042	ERR4992740	India	1	4.3.1.2	-	gyrA-S83F	-	-	13	Male	Years	Inpatient		Chennai	2018-05-18	Susceptible	22	Susceptible	25	Susceptible	25	Susceptible	30	Susceptible	16	Intermediate	25
G10043	ERR5201359	India	1	4.3.1.1	-	gyrA-S83Y	-	-	2	Female	Years	Inpatient		Chennai	2018-05-19	Susceptible	25	Susceptible	25	Susceptible	20	Susceptible	25	Susceptible	16	Intermediate	23
G10045	ERR4992758	India	1	4.3.1.2	-	gyrA-S83F,gyrA-D87N,parC-S80I	-	-	12	Female	Years	Outpatient		Chennai	2018-05-28	Susceptible	22	Susceptible	25	Susceptible	25	Susceptible	25	Susceptible	16	Resistant	6
G10046	ERR4992776	India	1	4.3.1.2	-	gyrA-S83F,gyrA-D87N,parC-S80I	-	-	6	Female	Years	Inpatient		Chennai	2018-05-29	Susceptible	25	Susceptible	25	Susceptible	22	Susceptible	25	Susceptible	16	Resistant	6
G10047	ERR4992794	India	1	4.3.1.1	-	gyrA-S83Y	-	-	6	Male	Years	Outpatient		Chennai	2018-06-05	Susceptible	25	Susceptible	25	Susceptible	20	Susceptible	25	Susceptible	17	Intermediate	23
G10049	ERR4992809	India	1	4.3.1.2	-	gyrA-S83F	-	-	1	Female	Years	Outpatient		Chennai	2018-06-18	Susceptible	25	Susceptible	25	Susceptible	22	Susceptible	25	Susceptible	16	Intermediate	23
G10050	ERR4992822	India	1	4.3.1.2	-	gyrA-S83F,parC-S80I	-	-	4	Male	Years	Inpatient		Chennai	2018-06-19	Susceptible	22	Susceptible	22	Susceptible	22	Susceptible	25	Susceptible	14	Resistant	18
G10051	ERR4992687	India	1	4.3.1.2	-	gyrA-S83F,gyrA-D87N,parC-S80I	-	-	3	Female	Years	Inpatient		Chennai	2018-06-22	Susceptible	22	Susceptible	22	Susceptible	22	Susceptible	25	Susceptible	15	Resistant	6
G10052	ERR4992705	India	1	4.3.1.2	-	gyrA-S83F,parC-E84G	-	IncFIB(pHCM2)	10	Female	Years	Inpatient		Chennai	2018-06-29	Susceptible	25	Susceptible	25	Susceptible	25	Susceptible	25	Susceptible	16	Resistant	15
G10054	ERR4992723	India	1	4.3.1.1	blaTEM-1,catA1,dfrA7,sul1,sul2	gyrA-D87Y	-	-	2	Male	Years	Outpatient		Chennai	2018-07-03	Resistant	6	Resistant	6	Resistant	6	Susceptible	25	Susceptible	16	Intermediate	22
G10055	ERR5201328	India	1	4.3.1.1	-	gyrA-S83Y	-	-	1	Male	Years	Inpatient		Chennai	2018-07-19	Susceptible	22	Susceptible	22	Susceptible	20	Susceptible	25	Susceptible	16	Resistant	20
G10057	ERR4992741	India	2	2.5	-	gyrA-S83F	-	IncFIB(pHCM2)	3	Male	Years	Inpatient		Chennai	2018-07-23	Susceptible	22	Susceptible	25	Susceptible	22		25	Susceptible	16	Intermediate	22
G10058	ERR4992759	India	1	4.3.1.1	-	gyrA-S83Y	-	-	2	Female	Years	Inpatient		Chennai	2018-08-09	Susceptible	22	Susceptible	22	Susceptible	20	Susceptible	25	Susceptible	18	Intermediate	22
G10060	ERR5200998	India	1	4.3.1.2	-	gyrA-S83F,gyrA-D87N,parC-S80I	-	-	1	Male	Years	Inpatient		Chennai	2018-08-31	Susceptible	22	Susceptible	22	Susceptible	25	Susceptible	25	Susceptible	14	Resistant	6
G10061	ERR5201351	India	1	4.3.1.2	-	gyrA-S83F,parC_E84K	-	Col(BS512)	0	Male	Years	Inpatient		Chennai	2018-09-04	Susceptible	23	Susceptible	25	Susceptible	25	Susceptible	27	Susceptible	17	Resistant	20
G10062	ERR5201252	India	1	4.3.1.2	-	gyrA-S83Y	-	Col(BS512)	10	Male	Years	Outpatient		Chennai	2018-09-05	Susceptible	23	Susceptible	25	Susceptible	30	Susceptible	30	Susceptible	18	Intermediate	25
G10063	ERR5200980	India	1	4.3.1.2	-	gyrA-S83F	-	-	14	Male	Years	Outpatient		Chennai	2018-09-11	Susceptible	25	Susceptible	27	Susceptible	32	Susceptible	35	Susceptible	18	Resistant	20
G10064	ERR5201305	India	1	4.3.1.2	-	gyrA-S83F,parC_E84K	-	-	3	Male	Years	Inpatient		Chennai	2018-09-13	Susceptible	25	Susceptible	25	Susceptible	25	Susceptible	30	Susceptible	13	Resistant	20
G10065	ERR5201034	India	1	4.3.1.2	-	gyrA-S83F	-	-	13	Female	Years	Inpatient		Chennai	2018-09-14	Susceptible	27	Susceptible	25	Susceptible	35	Susceptible	35	Susceptible	22	Intermediate	30
G10069	ERR5201184	India	1	4.3.1.1	-	gyrA-S83Y	-	-	4	Female	Years	Inpatient		Chennai	2018-10-03	Susceptible	25	Susceptible	20	Susceptible	20	Susceptible	33	Susceptible	17	Resistant	18
G10070	ERR5201289	India	1	4.3.1.1	-	gyrA-S83Y	-	-	5	Female	Years	Outpatient		Chennai	2018-10-03	Susceptible	27	Susceptible	25	Susceptible	30	Susceptible	35	Susceptible	20	Intermediate	25
G10072	ERR5201228	India	1	4.3.1.1	-	gyrA-S83Y	-	-	9	Male	Years	Inpatient		Chennai	2018-10-07	Susceptible	25	Susceptible	22	Susceptible	30	Susceptible	30	Susceptible	14	Intermediate	22
G10074	ERR5201234	India	1	4.3.1.1	-	gyrA-S83Y	-	-	5	Male	Years	Inpatient		Chennai	2018-10-11	Susceptible	27	Susceptible	23	Susceptible	30	Susceptible	35	Susceptible	14	Intermediate	23
G10075	ERR5201045	India	1	4.3.1.2	-	gyrA-S83F	-	-	2	Male	Years	Inpatient		Chennai	2018-11-02	Susceptible	25	Susceptible	27	Susceptible	27	Susceptible	27	Susceptible	20	Intermediate	22
G10076	ERR5200919	India	1	4.3.1.2	-	gyrA-S83F,gyrA-D87N,parC-S80I	-	-	6	Female	Years	Inpatient		Chennai	2018-11-03	Susceptible	25	Susceptible	25	Susceptible	30	Susceptible	30	Susceptible	15	Resistant	6
G10078	ERR5201355	India	1	4.3.1.2	-	gyrA-S83F	-	-	7	Male	Years	Inpatient		Chennai	2018-11-13	Susceptible	25	Susceptible	25	Susceptible	27	Susceptible	30	Susceptible	17	Intermediate	23
G10079	ERR5201092	India	1	4.3.1.1	-	gyrA-S83Y	-	-	4	Male	Years	Inpatient		Chennai	2018-11-19	Susceptible	25	Susceptible	27	Susceptible	30	Susceptible	30	Susceptible	17	Intermediate	25
G10080	ERR5200981	India	1	4.3.1.2	-	gyrA-S83F	-	-	7	Female	Years	Outpatient		Chennai	2018-11-19	Susceptible	27	Susceptible	25	Susceptible	25	Susceptible	27	Susceptible	15	Intermediate	25
G10082	ERR5201193	India	1	4.3.1.2	-	gyrA-S83F	-	-	3	Male	Years	Inpatient		Chennai	2018-11-30	Susceptible	22	Susceptible	22	Susceptible	25	Susceptible	30	Susceptible	14	Intermediate	23
G10083	ERR5201340	India	1	4.3.1.1	-	gyrA-S83Y	-	-	10	Female	Years	Outpatient		Chennai	2018-12-05	Susceptible	25	Susceptible	23	Susceptible	22	Susceptible	27	Susceptible	17	Intermediate	22
G10084	ERR5200897	India	1	4.3.1.1	-	gyrA-S83Y	-	-	5	Male	Years	Inpatient		Chennai	2018-12-14	Susceptible	22	Susceptible	20	Susceptible	25	Susceptible	27	Susceptible	15	Intermediate	22
G10086	ERR5201168	India	1	4.3.1.1	-	gyrA-S83Y	-	-	0	Male	Years	Inpatient		Chennai	2018-12-18	Susceptible	22	Susceptible	25	Susceptible	30	Susceptible	25	Susceptible	20	Intermediate	23
G10087	ERR5200901	India	1	4.3.1	-	gyrA-S83F	-	-	4	Female	Years	Inpatient		Chennai	2018-12-18	Susceptible	25	Susceptible	18	Susceptible	27	Susceptible	30	Susceptible	20	Intermediate	25
G10089	ERR5200986	India	1	4.3.1.2	-	gyrA-S83F,parC_E84K	-	-	10	Female	Years	Outpatient		Chennai	2019-01-03	Susceptible	27	Susceptible	22	Susceptible	25	Susceptible	30	Susceptible	15	Resistant	20
G10090	ERR5201029	India	1	4.3.1.2	-	gyrA-S83F,parC-S80I	-	-	7	Male	Years	Outpatient		Chennai	2019-01-03	Susceptible	25	Susceptible	22	Susceptible	25	Susceptible	30	Susceptible	13	Resistant	20
G10091	ERR5200884	India	1	4.3.1.2	-	gyrA-S83F,parC-S80I	-	-	12	Female	Years	Outpatient		Chennai	2019-01-04	Susceptible	23	Susceptible	25	Susceptible	30	Susceptible	32	Susceptible	20	Intermediate	22
G10092	ERR5201084	India	1	4.3.1.2	-	gyrA-S83F,parC-S80I	-	-	5	Female	Years	Inpatient		Chennai	2019-01-10	Susceptible	22	Susceptible	25	Susceptible	30	Susceptible	30	Susceptible	17	Resistant	20
G10097	ERR5201013	India	1	4.3.1.2	-	gyrA-S83F,gyrA-D87N,parC-S80I	-	Col(BS512)	4	Female	Years	Inpatient		Chennai	2019-01-26	Susceptible	23	Susceptible	23	Susceptible	27	Susceptible	30	Susceptible	18	Resistant	6
G10098	ERR5200906	India	1	4.3.1.1	-	gyrA-S83Y	-	Col(BS512)	3	Female	Years	Outpatient		Chennai	2019-02-04	Susceptible	25	Susceptible	27	Susceptible	30	Susceptible	35	Susceptible	17	Intermediate	23
G10107	ERR5200923	India	1	4.3.1.1	blaTEM-1,catA1,dfrA7,sul1,sul2	gyrA-S83Y	-	IncFIB(pHCM2)	7	Female	Years	Outpatient		Chennai	2019-03-11	Susceptible	30	Susceptible	22	Susceptible	30	Susceptible	35	Susceptible	17	Resistant	6
G10108	ERR5201265	India	1	4.3.1.1	blaTEM-1,catA1,dfrA7,sul1,sul2	gyrA-S83Y	-	IncFIB(pHCM2)	2	Male	Years	Inpatient		Chennai	2019-03-13	Resistant	6	Resistant	6	Resistant	6	Susceptible	35	Susceptible	20	Intermediate	28
G10111	ERR5201093	India	1	4.3.1.1	-	gyrA-S83Y	-	-	9	Male	Years	Inpatient		Chennai	2019-04-03	Susceptible	30	Susceptible	21	Susceptible	30	Susceptible	32	Susceptible	16	Intermediate	26
G10113	ERR5201201	India	1	4.3.1.2	-	gyrA-S83F	-	-	3	Female	Years	Inpatient		Chennai	2019-04-10	Susceptible	30	Susceptible	21	Susceptible	29	Susceptible	33	Susceptible	18	Intermediate	24
G10114	ERR5201119	India	1	4.3.1.2	-	gyrA-S83F	-	-	9	Male	Years	Inpatient		Chennai	2019-04-16	Susceptible	29	Susceptible	20	Susceptible	20	Susceptible	35	Susceptible	16	Intermediate	24
G10115	ERR5201191	India	1	4.3.1.1	-	gyrA-S83Y	-	-	9	Female	Years	Outpatient		Chennai	2019-04-23	Susceptible	26	Susceptible	23	Susceptible	28	Susceptible	30	Susceptible	18	Intermediate	26
G10116	ERR5200946	India	1	4.3.1.2	-	gyrA-S83F,gyrA-D87N,parC-S80I	-	-	10	Male	Years	Inpatient		Chennai	2019-04-26	Susceptible	28	Susceptible	23	Susceptible	30	Susceptible	35	Susceptible	15	Resistant	6
G10117	ERR5201211	India	1	4.3.1.2	-	gyrA-S83F	-	-	4	Female	Years	Inpatient		Chennai	2019-04-28	Susceptible	30	Susceptible	20	Susceptible	27	Susceptible	35	Susceptible	17	Intermediate	26
G10118	ERR5201055	India	1	4.3.1.2	-	gyrA-S83F	-	Col(BS512)	6	Male	Years	Outpatient		Chennai	2019-04-28	Susceptible	30	Susceptible	23	Susceptible	30	Susceptible	35	Susceptible	17	Intermediate	26
J10001	ERR5201009	India	1	4.3.1.2	-	gyrA-S83F,gyrA-D87N,parC-S80I	-	-	18	Male	Years	Inpatient		Bangalore	2018-03-09	Susceptible	25	Susceptible	25	Susceptible	30	Susceptible	30	Susceptible	16	Resistant	6
J10002	ERR5201279	India	1	4.3.1.2	-	gyrA-S83F,gyrA-D87N,parC-S80I	-	Col(BS512)	10	Female	Years	Outpatient		Bangalore	2019-02-14	Susceptible	25	Susceptible	18	Susceptible	30	Susceptible	30	Susceptible	15	Resistant	6
J10003	ERR5201143	India	1	4.3.1.2	-	gyrA-S83F,parC-S80I	-	-	11	Male	Years	Outpatient		Bangalore	2018-03-17	Susceptible	25	Susceptible	25	Susceptible	30	Susceptible	25	Susceptible	18	Intermediate	25
J10004	ERR5201230	India	1	4.3.1.2	-	gyrA-S83F,parC-S80I	-	-	22	Male	Years	Inpatient		Bangalore	2018-03-19	Susceptible	25	Susceptible	30	Susceptible	30	Susceptible	30	Susceptible	15	Resistant	20
J10005	ERR5201267	India	1	4.3.1.1	-	gyrA-S83Y	-	-	14	Male	Years	Outpatient		Bangalore	2019-02-14	Susceptible	25	Susceptible	20	Susceptible	25	Susceptible	30	Susceptible	18	Intermediate	30
J10006	ERR5200958	India	1	4.3.1.1	-	-	-	IncFIB(pHCM2)	19	Female	Years	Inpatient		Bangalore	2018-03-30	Susceptible	25	Susceptible	20	Susceptible	25	Susceptible	30	Susceptible	18	Susceptible	35
J10007	ERR5200969	India	1	4.3.1.2	-	gyrA-S83F,parC-S80I	-	-	26	Male	Years	Inpatient		Bangalore	2018-03-31	Susceptible	25	Susceptible	20	Susceptible	25	Susceptible	30	Susceptible	15	Resistant	15
J10009	ERR5201266	India	1	4.3.1.2	-	gyrA-S83F,parC-S80I	-	-	21	Female	Years	Inpatient		Bangalore	2018-04-03	Susceptible	25	Susceptible	20	Susceptible	25	Susceptible	30	Susceptible	20	Intermediate	23
J10010	ERR5201350	India	1	4.3.1.2	-	gyrA-S83F,gyrA-D87N,parC-S80I	-	-	29	Female	Years	Inpatient		Bangalore	2018-04-04	Susceptible	25	Susceptible	20	Susceptible	25	Susceptible	30	Susceptible	16	Resistant	6
J10011	ERR5200924	India	1	4.3.1.2	-	gyrA-S83F	-	-	51	Male	Years	Inpatient		Bangalore	2018-04-06	Susceptible	25	Susceptible	20	Susceptible	30	Susceptible	30	Susceptible	15	Intermediate	25
J10012	ERR5201199	India	1	4.3.1.2	-	gyrA-S83F	-	-	44	Male	Years	Inpatient		Bangalore	2018-04-06	Susceptible	23	Susceptible	20	Susceptible	25	Susceptible	30	Susceptible	15	Intermediate	23
J10014	ERR5201007	India	1	4.3.1.2	-	gyrA-S83F	-	Col(BS512)	18	Female	Years	Inpatient		Bangalore	2018-04-08	Susceptible	25	Susceptible	20	Susceptible	30	Susceptible	30	Susceptible	15	Intermediate	29
J10015	ERR5200899	India	1	4.3.1.2	-	gyrA-S83F,gyrA-D87N,parC-S80I	-	-	11	Female	Years	Inpatient		Bangalore	2018-04-09	Susceptible	25	Susceptible	20	Susceptible	30	Susceptible	30	Susceptible	15	Resistant	6
J10016	ERR5200883	India	1	4.3.1.2	-	gyrA-S83F,gyrA-D87N,parC-S80I	-	-	29	Male	Years	Inpatient		Bangalore	2018-04-07	Susceptible	26	Susceptible	20	Susceptible	30	Susceptible	30	Susceptible	15	Resistant	6
J10017	ERR5201053	India	1	4.3.1.2	-	gyrA-S83F,gyrA-D87N,parC-S80I	-	-	11	Male	Years	Inpatient		Bangalore	2018-04-10	Susceptible	25	Susceptible	20	Susceptible	30	Susceptible	30	Susceptible	15	Resistant	6
J10018	ERR5201337	India	1	4.3.1.2	-	gyrA-S83F,gyrA-D87N,parC-S80I	-	-	7	Male	Years	Inpatient		Bangalore	2018-04-11	Susceptible	25	Susceptible	20	Susceptible	30	Susceptible	30	Susceptible	15	Resistant	6
J10020	ERR5201147	India	1	4.3.1.2	-	-	-	-	3	Female	Years	Inpatient		Bangalore	2018-04-12	Susceptible	23	Susceptible	18	Susceptible	30	Susceptible	30	Susceptible	14	Intermediate	26
J10021	ERR5200982	India	1	4.3.1.2	-	gyrA-S83F,gyrA-D87N,parC-S80I	-	-	31	Female	Years	Inpatient		Bangalore	2018-04-13	Susceptible	28	Susceptible	29	Susceptible	30	Susceptible	30	Susceptible	15	Resistant	10
J10022	ERR5201321	India	1	4.3.1.2	-	gyrA-S83Y	-	-	11	Male	Years	Inpatient		Bangalore	2018-04-17	Susceptible	24	Susceptible	18	Susceptible	20	Susceptible	30	Susceptible	15	Intermediate	25
J10023	ERR5200921	India	1	4.3.1.2	-	gyrA-S83F,parC-S80I	-	-	6	Male	Years	Inpatient		Bangalore	2018-04-19	Susceptible	30	Susceptible	20	Susceptible	25	Susceptible	30	Susceptible	13	Intermediate	21
J10026	ERR5201002	India	1	4.3.1.2	-	gyrA-S83F,parC-S80I	-	-	18	Male	Years	Inpatient		Bangalore	2018-04-21	Susceptible	28	Susceptible	19	Susceptible	25	Susceptible	30	Susceptible	13	Intermediate	21
J10027	ERR5201158	India	1	4.3.1.2	-	gyrA-S83F,parC-S80I	-	-	25	Male	Years	Outpatient		Bangalore	2018-04-23	Susceptible	25	Susceptible	18	Susceptible	18	Susceptible	27	Susceptible	13	Intermediate	21
J10029	ERR5201194	India	1	4.3.1.2	-	gyrA-S83F,gyrA-D87N,parC-S80I	-	-	3	Male	Years	Inpatient		Bangalore	2018-04-25	Susceptible	30	Susceptible	20	Susceptible	23	Susceptible	31	Susceptible	14	Resistant	10
J10030	ERR5201169	India	2	2.2.2	-	-	-	-	6	Female	Years	Inpatient		Bangalore	2018-04-28	Susceptible	25	Susceptible	20	Susceptible	25	Susceptible	30	Susceptible	14	Susceptible	31
J10031	ERR5201244	India	1	4.3.1.1	-	gyrA-S83Y	-	-	5	Male	Years	Inpatient		Bangalore	2018-04-30	Susceptible	24	Susceptible	20	Susceptible	25	Susceptible	27	Susceptible	14	Intermediate	25
J10032	ERR5200938	India	1	4.3.1.2	-	gyrA-S83F	-	-	29	Male	Years	Inpatient		Bangalore	2018-04-30	Susceptible	25	Susceptible	23	Susceptible	30	Susceptible	30	Susceptible	13	Intermediate	21
J10033	ERR5201320	India	1	4.3.1.2	-	gyrA-S83F	-	-	22	Female	Years	Inpatient		Bangalore	2018-04-30	Susceptible	30	Susceptible	25	Susceptible	30	Susceptible	30	Susceptible	14	Susceptible	31
J10034	ERR5200874	India	1	4.3.1.1	-	gyrA-S83Y	-	-	7	Female	Years	Inpatient		Bangalore	2018-05-03	Susceptible	24	Susceptible	23	Susceptible	26	Susceptible	23	Susceptible	16	Resistant	18
J10035	ERR5201317	India	1	4.3.1.2	-	gyrA-S83F,gyrA-D87N,parC-S80I	-	-	25	Female	Years	Inpatient		Bangalore	2018-05-04	Susceptible	25	Susceptible	20	Susceptible	30	Susceptible	30	Susceptible	14	Resistant	6
J10036	ERR5200903	India	1	4.3.1.2	-	gyrA-S83F	-	-	38	Male	Years	Inpatient		Bangalore	2018-05-08	Susceptible	25	Susceptible	20	Susceptible	30	Susceptible	30	Susceptible	17	Intermediate	27
K16363	ERR5201072	India	1	4.3.1.2	-	gyrA-S83F,parC-E84G	-	-	12	Male	Years	Outpatient		Kolkata	2018-09-06	Susceptible	25	Susceptible	24	Susceptible	30	Susceptible	28	Susceptible	18	Intermediate	21
K18041	ERR5201069	India	1	4.3.1.2	-	gyrA-S83F,gyrA-D87N,parC-S80I	-	-	3	Female	Years	Outpatient		Kolkata	2018-12-22	Susceptible	24	Susceptible	21	Susceptible	30	Susceptible	30	Susceptible	18	Resistant	6
K20117	ERR5201307	India	1	4.3.1.2	-	gyrA-S83F	acrB-R717Q	-	8	Male	Years	Outpatient		Kolkata	2018-09-14	Susceptible	26	Susceptible	23	Susceptible	30	Susceptible	30	Resistant	10	Intermediate	22
K22304	ERR4992818	India	1	4.3.1.2	-	gyrA-S83F	-	-	12	Female	Years	Inpatient		Kolkata	2018-08-27	Susceptible	27	Susceptible	20	Susceptible	26	Susceptible	30	Susceptible	17	Intermediate	24
K23150	ERR4992804	India	2	2.5	-	gyrA-S83F,gyrA-D87G	-	IncFIB(pHCM2)	11	Female	Years	Outpatient		Kolkata	2018-02-22	Susceptible	27	Susceptible	20	Susceptible	28	Susceptible	32	Susceptible	14	Resistant	17
K24100	ERR4992684	India	1	4.3.1.2	-	gyrA-S83Y	-	-	3	Female	Years	Outpatient		Kolkata	2018-09-01	Susceptible	27	Susceptible	19	Susceptible	26	Susceptible	32	Susceptible	13	Intermediate	24
K25253	ERR5201212	India	2	2.5	-	gyrA-S83F	-	IncFIB(pHCM2)	7	Male	Years	Outpatient		Kolkata	2018-12-04	Susceptible	24	Susceptible	24	Susceptible	30	Susceptible	30	Susceptible	18	Intermediate	21
K26145	ERR5201067	India	1	4.3.1.2	-	gyrA-S83F,gyrA-D87N,parC-S80I	-	-	3	Male	Years	Outpatient		Kolkata	2019-02-09	Susceptible	23	Susceptible	23	Susceptible	28	Susceptible	30	Susceptible	18	Resistant	6
KL12001869	ERR4790776	India	1	4.3.1.1	-	gyrA-S83Y	-	-	NA	NA	Years	NA		Anantapur	-	Susceptible	24	Susceptible	28	Susceptible	30	Susceptible	32	Susceptible	20	Intermediate	25
KL13036044	ERR4790743	India	1	4.3.1.1	-	gyrA-S83Y	-	-	NA	NA	Years	NA		Anantapur	-	Susceptible	24	Susceptible	28	Susceptible	30	Susceptible	32	Susceptible	18	Intermediate	24
L10001	ERR5201036	India	2	2.5	-	gyrA-S83F	-	-	1	Male	Years	Inpatient		Ludhiana	2017-12-29	Susceptible	26	Susceptible	24	Susceptible	30	Susceptible	30	Susceptible	18	Resistant	20
L10002	ERR5201005	India	2	2.5	-	gyrA-S83F	-	-	24	Male	Years	Inpatient		Ludhiana	2018-01-03	Susceptible	28	Susceptible	23	Susceptible	30	Susceptible	32	Susceptible	18	Resistant	20
L10004	ERR5201031	India	2	2.5	-	gyrA-S83F	-	-	2	Female	Years	Inpatient		Ludhiana	2018-01-17	Susceptible	26	Susceptible	23	Susceptible	28	Susceptible	32	Susceptible	18	Resistant	20
L10005	ERR5200990	India	2	2.5	-	gyrA-S83F	-	-	16	Male	Years	Inpatient		Ludhiana	2018-01-17	Susceptible	26	Susceptible	23	Susceptible	28	Susceptible	32	Susceptible	18	Resistant	20
L10007	ERR5201303	India	2	2.5	-	gyrA-S83F	-	-	1	Male	Years	Inpatient		Ludhiana	2018-01-30	Susceptible	26	Susceptible	23	Susceptible	26	Susceptible	32	Susceptible	18	Resistant	18
L10008	ERR5201062	India	2	2.5	-	gyrA-S83F	-	-	1	Female	Years	Inpatient		Ludhiana	2018-02-03	Susceptible	28	Susceptible	23	Susceptible	30	Susceptible	32	Susceptible	18	Resistant	19
L10009	ERR5200942	India	2	2.5	-	gyrA-S83F	-	-	7	Male	Years	Outpatient		Ludhiana	2018-02-13	Susceptible	24	Susceptible	23	Susceptible	30	Susceptible	32	Susceptible	18	Intermediate	23
L10010	ERR5201122	India	2	2.5	-	gyrA-S83F	-	-	13	Male	Years	Inpatient		Ludhiana	2018-02-13	Susceptible	28	Susceptible	23	Susceptible	30	Susceptible	32	Susceptible	18	Intermediate	21
L10011	ERR5201204	India	2	2.5	-	gyrA-S83F	-	-	26	Male	Years	Outpatient		Ludhiana	2018-02-16	Susceptible	25	Susceptible	25	Susceptible	25	Susceptible	30	Susceptible	14	Resistant	20
L10012	ERR5201160	India	2	2.5	-	gyrA-S83F	-	-	7	Female	Years	Inpatient		Ludhiana	2018-02-17	Susceptible	22	Susceptible	23	Susceptible	26	Susceptible	25	Susceptible	15	Resistant	20
L10013	ERR5200943	India	2	2.5	-	gyrA-S83F	-	-	2	Female	Years	Inpatient		Ludhiana	2018-02-18	Susceptible	22	Susceptible	25	Susceptible	25	Susceptible	30	Susceptible	17	Resistant	19
L10014	ERR5201197	India	2	2.5	-	gyrA-S83F	-	-	2	Female	Years	Outpatient		Ludhiana	2018-02-20	Susceptible	22	Susceptible	25	Susceptible	22	Susceptible	25	Susceptible	15	Resistant	19
L10016	ERR5200885	India	2	2.5	-	gyrA-S83F	-	-	2	Male	Years	Inpatient		Ludhiana	2018-02-24	Susceptible	22	Susceptible	23	Susceptible	25	Susceptible	30	Susceptible	17	Resistant	20
L10018	ERR5201240	India	2	2.5	-	gyrA-S83F	-	-	29	Male	Years	Inpatient		Ludhiana	2018-03-05	Susceptible	22	Susceptible	25	Susceptible	25	Susceptible	25	Susceptible	15	Resistant	20
L10019	ERR5200909	India	2	2.5	-	gyrA-S83F	-	-	6	Female	Years	Inpatient		Ludhiana	2018-03-13	Susceptible	23	Susceptible	25	Susceptible	25	Susceptible	30	Susceptible	15	Intermediate	24
L10021	ERR5200966	India	2	2.5	-	gyrA-S83F	-	-	2	Female	Years	Inpatient		Ludhiana	2018-03-16	Susceptible	23	Susceptible	18	Susceptible	30	Susceptible	35	Susceptible	25	Resistant	20
L10023	ERR5201042	India	2	2.5	-	gyrA-S83F	-	-	19	Male	Years	Inpatient		Ludhiana	2018-03-26	Susceptible	21	Susceptible	18	Susceptible	30	Susceptible	30	Susceptible	25	Resistant	19
L10024	ERR5201117	India	2	2.5	-	gyrA-S83F	-	-	34	Female	Years	Outpatient		Ludhiana	2018-03-29	Susceptible	24	Susceptible	18	Susceptible	25	Susceptible	30	Susceptible	23	Resistant	19
L10025	ERR5201133	India	2	2.5	-	gyrA-S83F	-	-	24	Male	Years	Outpatient		Ludhiana	2018-03-29	Susceptible	20	Susceptible	20	Susceptible	30	Susceptible	30	Susceptible	21	Resistant	19
L10026	ERR5200895	India	2	2.5	-	gyrA-S83F	-	-	1	Male	Years	Inpatient		Ludhiana	2018-03-29	Susceptible	22	Susceptible	19	Susceptible	20	Susceptible	28	Susceptible	20	Resistant	18
L10027	ERR5201360	India	2	2.5	-	gyrA-S83F	-	-	4	Male	Years	Inpatient		Ludhiana	2018-04-01	Susceptible	22	Susceptible	20	Susceptible	26	Susceptible	25	Susceptible	17	Resistant	20
L10028	ERR5200876	India	2	2.5	-	gyrA-S83F	-	-	7	Male	Years	Inpatient		Ludhiana	2018-04-04	Susceptible	22	Susceptible	22	Susceptible	20	Susceptible	25	Susceptible	18	Resistant	20
L10029	ERR5201314	India	2	2.5	-	gyrA-S83F	-	-	2	Male	Years	Outpatient		Ludhiana	2018-04-22	Susceptible	22	Susceptible	20	Susceptible	22	Susceptible	25	Susceptible	17	Resistant	20
L10030	ERR5201112	India	2	2.5	-	gyrA-S83F	-	-	29	Female	Years	Outpatient		Ludhiana	2018-04-21	Susceptible	24	Susceptible	22	Susceptible	20	Susceptible	25	Susceptible	20	Intermediate	21
L10031	ERR5201026	India	2	2.5	-	gyrA-S83F	-	-	7	Male	Years	Inpatient		Ludhiana	2018-04-29	Susceptible	25	Susceptible	21	Susceptible	25	Susceptible	30	Susceptible	15	Intermediate	22
L10032	ERR5200984	India	2	2.5	-	gyrA-S83F	-	-	12	Female	Years	Outpatient		Ludhiana	2018-04-30	Susceptible	21	Susceptible	20	Susceptible	25	Susceptible	28	Susceptible	15	Intermediate	23
L10033	ERR5201358	India	2	2.5	-	gyrA-S83F	-	-	19	Female	Years	Inpatient		Ludhiana	2018-04-30	Susceptible	25	Susceptible	20	Susceptible	25	Susceptible	30	Susceptible	15	Intermediate	22
L10034	ERR5200887	India	2	2.5	-	gyrA-S83F	-	-	30	Male	Years	Inpatient		Ludhiana	2018-05-03	Susceptible	25	Susceptible	18	Susceptible	25	Susceptible	30	Susceptible	15	Intermediate	22
L10035	ERR5201171	India	2	2.5	-	gyrA-S83F	-	-	2	Male	Years	Outpatient		Ludhiana	2018-05-03	Susceptible	25	Susceptible	18	Susceptible	25	Susceptible	28	Susceptible	25	Intermediate	22
L10036	ERR5201014	India	2	2.5	-	gyrA-S83F	-	-	1	Female	Years	Inpatient		Ludhiana	2018-05-07	Susceptible	25	Susceptible	18	Susceptible	25	Susceptible	25	Susceptible	15	Intermediate	22
L10037	ERR5201000	India	2	2.5	-	gyrA-S83F	-	-	1	Male	Years	Inpatient		Ludhiana	2018-05-14	Susceptible	25	Susceptible	20	Susceptible	25	Susceptible	28	Susceptible	15	Intermediate	22
L10038	ERR5201285	India	2	2.5	-	gyrA-S83F	-	-	18	Male	Years	Inpatient		Ludhiana	2018-05-16	Susceptible	25	Susceptible	20	Susceptible	25	Susceptible	28	Susceptible	17	Intermediate	23
L10039	ERR5201161	India	2	2.5	-	gyrA-S83F	-	-	20	Female	Years	Inpatient		Ludhiana	2018-05-17	Susceptible	25	Susceptible	18	Susceptible	25	Susceptible	27	Susceptible	17	Intermediate	25
L10040	ERR5201145	India	2	2.5	-	gyrA-S83F	-	-	12	Female	Years	Inpatient		Ludhiana	2018-05-18	Susceptible	25	Susceptible	18	Susceptible	25	Susceptible	25	Susceptible	15	Intermediate	22
L10041	ERR5200882	India	2	2.5	-	gyrA-S83F	-	-	17	Female	Years	Inpatient		Ludhiana	2018-06-04	Susceptible	25	Susceptible	22	Susceptible	25	Susceptible	30	Susceptible	20	Resistant	6
L10042	ERR5201010	India	2	2.5	-	gyrA-S83F	-	Col440I	40	Male	Years	Inpatient		Ludhiana	2018-06-08	Susceptible	25	Susceptible	22	Susceptible	26	Susceptible	30	Susceptible	17	Resistant	17
L10043	ERR5201044	India	2	2.5	-	gyrA-S83F	-	-	17	Male	Years	Inpatient		Ludhiana	2018-06-11	Susceptible	25	Susceptible	22	Susceptible	30	Susceptible	30	Susceptible	18	Resistant	6
L10044	ERR5201364	India	2	2.5	-	gyrA-S83F	-	-	5	Male	Years	Inpatient		Ludhiana	2018-06-14	Susceptible	25	Susceptible	22	Susceptible	25	Susceptible	30	Susceptible	17	Resistant	19
L10046	ERR5201110	India	2	2.5	-	gyrA-S83F	-	-	19	Male	Years	Inpatient		Ludhiana	2018-06-23	Susceptible	25	Susceptible	22	Susceptible	25	Susceptible	30	Susceptible	18	Resistant	6
L10047	ERR5201345	India	2	2.5	-	gyrA-S83F	-	-	8	Male	Years	Inpatient		Ludhiana	2018-06-26	Susceptible	22	Susceptible	22	Susceptible	25	Susceptible	30	Susceptible	20	Resistant	6
L10048	ERR5201214	India	2	2.5	-	gyrA-S83F	-	-	6	Female	Years	Inpatient		Ludhiana	2018-06-30	Susceptible	26	Susceptible	22	Susceptible	25	Susceptible	30	Susceptible	20	Resistant	6
L10049	ERR5201060	India	2	2.5	-	gyrA-S83F	-	-	0	Male	Years	Inpatient		Ludhiana	2018-07-01	Susceptible	22	Susceptible	22	Susceptible	30	Susceptible	30	Susceptible	19	Resistant	6
L10050	ERR5201032	India	2	2.5	-	gyrA-S83F	-	-	19	Male	Years	Inpatient		Ludhiana	2018-07-01	Susceptible	25	Susceptible	22	Susceptible	30	Susceptible	30	Susceptible	20	Resistant	6
L10051	ERR5200879	India	2	3.3	-	gyrA-S83F,gyrA-D87V,parC-S80I	-	-	57	Female	Years	Outpatient		Ludhiana	2018-07-02	Susceptible	25	Susceptible	20	Susceptible	25	Susceptible	30	Susceptible	22	Resistant	6
L10052	ERR5201195	India	2	3.3	-	gyrA-S83F,gyrA-D87V,parC-S80I	-	-	2	Female	Years	Inpatient		Ludhiana	2018-07-02	Susceptible	25	Susceptible	22	Susceptible	30	Susceptible	30	Susceptible	25	Resistant	6
L10053	ERR5201079	India	2	3.3	-	gyrA-S83F,gyrA-D87V,parC-S80I	-	-	14	Female	Years	Inpatient		Ludhiana	2018-07-06	Susceptible	25	Susceptible	22	Susceptible	25	Susceptible	30	Susceptible	23	Resistant	6
L10055	ERR5201362	India	2	3.3	-	gyrA-S83F,gyrA-D87V,parC-S80I	-	-	1	Male	Years	Inpatient		Ludhiana	2018-07-10	Susceptible	25	Susceptible	23	Susceptible	25	Susceptible	30	Susceptible	20	Resistant	6
L10058	ERR5201125	India	2	3.3	-	gyrA-S83F,gyrA-D87V,parC-S80I	-	-	21	Male	Years	Inpatient		Ludhiana	2018-07-18	Susceptible	25	Susceptible	23	Susceptible	30	Susceptible	30	Susceptible	22	Resistant	6
L10059	ERR5201326	India	2	3.3	-	gyrA-S83F,gyrA-D87V,parC-S80I	-	-	28	Male	Years	Outpatient		Ludhiana	2018-07-20	Susceptible	25	Susceptible	30	Susceptible	30	Susceptible	30	Susceptible	22	Resistant	6
L10060	ERR5201319	India	2	3.3	-	gyrA-S83F,gyrA-D87V,parC-S80I	-	-	8	Female	Years	Inpatient		Ludhiana	2018-07-24	Susceptible	25	Susceptible	30	Susceptible	30	Susceptible	30	Susceptible	25	Resistant	6
L10061	ERR5201301	India	2	3.3	-	gyrA-S83F,gyrA-D87V,parC-S80I	-	-	16	Female	Years	Inpatient		Ludhiana	2018-07-25	Susceptible	25	Susceptible	22	Susceptible	30	Susceptible	30	Susceptible	20	Resistant	6
L10062	ERR5201126	India	2	3.3	-	gyrA-S83F,gyrA-D87V,parC-S80I	-	-	20	Male	Years	Inpatient		Ludhiana	2018-07-27	Susceptible	25	Susceptible	20	Susceptible	30	Susceptible	30	Susceptible	18	Resistant	6
L10063	ERR5200929	India	2	3.3	-	gyrA-S83F,gyrA-D87V	-	-	47	Male	Years	Inpatient		Ludhiana	2018-07-30	Susceptible	25	Susceptible	22	Susceptible	30	Susceptible	30	Susceptible	27	Resistant	6
L10064	ERR5201263	India	2	3.3	-	gyrA-S83F,gyrA-D87V,parC-S80I	-	-	7	Female	Years	Inpatient		Ludhiana	2018-08-02	Susceptible	22	Susceptible	20	Susceptible	30	Susceptible	30	Susceptible	18	Resistant	6
L10065	ERR5201094	India	2	3.3	-	gyrA-S83F,gyrA-D87V,parC-S80I	-	-	3	Male	Years	Inpatient		Ludhiana	2018-08-03	Susceptible	25	Susceptible	20	Susceptible	30	Susceptible	30	Susceptible	19	Resistant	6
L10066	ERR5201123	India	2	3.3	-	parC-S80I	-	-	3	Male	Years	Outpatient		Ludhiana	2018-08-06	Susceptible	25	Susceptible	25	Susceptible	30	Susceptible	30	Susceptible	20	Resistant	6
M10396	ERR4790773	India	2	3	-	gyrA-S83F	-	-	20	Male	Years	Inpatient	KARIMGANJ		2018-07-25	Susceptible	35	Susceptible	26	Susceptible	32	Susceptible	32	Susceptible	17	Intermediate	26
M10423	ERR4634558	India	2	3.3.2	-	-	-	-	22	Female	Years	Inpatient	KARIMGANJ		2018-07-27	Susceptible	32	Susceptible	19	Susceptible	30	Susceptible	32	Susceptible	15	Susceptible	34
M10507	ERR4634566	India	1	4.3.1.2	-	gyrA-S83F	-	-	24	Male	Years	Inpatient	KARIMGANJ		2018-08-21	Susceptible	25	Susceptible	20	Susceptible	32	Susceptible	35	Susceptible	14	Intermediate	22
M10556	ERR5201222	India	1	4.3.1.2	-	gyrA-S83F,gyrA-D87N,parC-S80I	-	-	27	Female	Years	Inpatient	KARIMGANJ		2018-09-02	Susceptible	30	Susceptible	20	Susceptible	31	Susceptible	32	Susceptible	14	Resistant	6
M10651	ERR5201293	India	2	2.2	-	gyrA-S83F	-	-	45	Female	Years	Inpatient	KARIMGANJ		2018-09-25	Susceptible	26	Susceptible	26	Susceptible	21	Susceptible	32	Susceptible	17	Resistant	6
M10674	ERR5201095	India	2	3	-	gyrA-S83F	-	-	22	Male	Years	Inpatient	JHERJHERI		2018-09-27	Susceptible	29	Susceptible	29	Susceptible	22	Susceptible	32	Susceptible	18	Intermediate	26
M11232	ERR5200927	India	1	4.3.1.2	-	gyrA-S83F,gyrA-D87N	-	-	27	Female	Years	Inpatient	KARIMGANJ		2019-03-16	Susceptible	28	Susceptible	27	Susceptible	23	Susceptible	30	Susceptible	17	Resistant	6
M11246	ERR5200992	India	2	3	-	gyrA-S83F	-	-	31	Female	Years	Inpatient	KARIMGANJ		2019-03-19	Susceptible	28	Susceptible	27	Susceptible	27	Susceptible	32	Susceptible	24	Intermediate	28
M20241	ERR4790756	India	2	2.0.2	-	-	-	IncX1	7	Male	Years	Inpatient	CHENGJUR (DIST)		2018-07-17	Susceptible	32	Susceptible	23	Susceptible	27	Susceptible	32	Susceptible	15	Susceptible	36
M20642	ERR5201046	India	1	4.3.1.2	-	gyrA-S83F,gyrA-D87N,parC-S80I	-	-	2	Female	Years	Inpatient	KARIMGANJ		2019-01-05	Susceptible	25	Susceptible	35	Susceptible	25	Susceptible	30	Susceptible	17	Resistant	6
P10104	ERR4992755	India	2	2.5	-	gyrA-S83F	-	IncFIB(pHCM2)	9	Male	Years	Inpatient		Pune	2018-03-28	Susceptible	22	Susceptible	25	Susceptible	25	Susceptible	30	Susceptible	16	Intermediate	25
R10016	ERR4634559	India	1	4.3.1.1	-	gyrA-S83Y	-	-	11	Male	Years	Inpatient		Anantapur	2018-02-27	Susceptible	23	Susceptible	28	Susceptible	28	Susceptible	28	Susceptible	16	Intermediate	21
R10114	ERR4634567	India	1	4.3.1.2	-	gyrA-S83F,parC-S80I	-	-	5	Male	Years	Inpatient		Anantapur	2018-03-17	Susceptible	25	Susceptible	28	Susceptible	28	Susceptible	30	Susceptible	18	Intermediate	23
R10115	ERR5201271	India	1	4.3.1.1	-	gyrA-S83Y	-	-	9	Male	Years	Inpatient		Anantapur	2018-03-17	Susceptible	25	Susceptible	20	Susceptible	25	Susceptible	30	Susceptible	16	Resistant	19
R10370	ERR5200930	India	1	4.3.1.1	-	gyrA-S83Y	-	-	6	Male	Years	Inpatient		Anantapur	2018-05-16	Susceptible	25	Susceptible	20	Susceptible	22	Susceptible	30	Susceptible	16	Resistant	19
R10487	ERR4790725	India	1	4.3.1.1	-	gyrA-S83Y	-	-	19	Male	Years	Inpatient		Anantapur	2018-06-21	Susceptible	24	Susceptible	28	Susceptible	30	Susceptible	32	Susceptible	21	Intermediate	25
R10516	ERR4634576	India	1	4.3.1.1	-	gyrA-S83Y	-	-	18	Male	Years	Inpatient		Anantapur	2018-06-25	Susceptible	25	Susceptible	26	Susceptible	30	Susceptible	32	Susceptible	18	Intermediate	25
R10541	ERR4634590	India	1	4.3.1.1	-	gyrA-S83Y	-	-	22	Female	Years	Inpatient		Anantapur	2018-07-05	Susceptible	24	Susceptible	28	Susceptible	30	Susceptible	32	Susceptible	20	Intermediate	25
R10565	ERR4790761	India	1	4.3.1.1	-	gyrA-S83Y	-	-	45	Female	Years	Inpatient		Anantapur	2018-07-04	Susceptible	24	Susceptible	28	Susceptible	30	Susceptible	28	Susceptible	21	Intermediate	26
R10632	ERR5201105	India	1	4.3.1.1	-	gyrA-S83Y	-	-	3	Male	Years	Inpatient		Anantapur	2018-07-23	Susceptible	23	Susceptible	22	Susceptible	25	Susceptible	30	Susceptible	19	Resistant	20
R10666	ERR5201142	India	1	4.3.1.1	-	gyrA-S83Y	-	-	20	Female	Years	Inpatient		Anantapur	2018-07-28	Susceptible	25	Susceptible	20	Susceptible	25	Susceptible	30	Susceptible	16	Resistant	19
R10670	ERR5201081	India	1	4.3.1.1	-	gyrA-S83Y	-	-	11	Male	Years	Inpatient		Anantapur	2018-07-30	Susceptible	26	Susceptible	22	Susceptible	30	Susceptible	30	Susceptible	16	Resistant	20
R10825	ERR5201246	India	1	4.3.1.1	-	gyrA-S83Y	-	-	5	Male	Years	Inpatient		Anantapur	2018-09-04	Susceptible	22	Susceptible	23	Susceptible	30	Susceptible	30	Susceptible	16	Resistant	19
R10853	ERR5201124	India	1	4.3.1.1	-	gyrA-S83Y	-	-	11	Male	Years	Inpatient		Anantapur	2018-09-09	Susceptible	22	Susceptible	20	Susceptible	30	Susceptible	30	Susceptible	16	Intermediate	23
R10926	ERR5201180	India	1	4.3.1.2	-	gyrA-S83F	-	-	1	Female	Years	Inpatient		Anantapur	2018-09-20	Susceptible	25	Susceptible	18	Susceptible	25	Susceptible	30	Susceptible	14	Resistant	20
R11067	ERR5200973	India	1	4.3.1.1	-	gyrA-S83Y	-	-	17	Male	Years	Inpatient		Anantapur	2018-10-15	Susceptible	22	Susceptible	18	Susceptible	25	Susceptible	30	Susceptible	16	Resistant	20
R11170	ERR5201216	India	1	4.3.1.1	-	gyrA-S83Y	-	-	3	Male	Years	Inpatient		Anantapur	2018-11-02	Susceptible	25	Susceptible	22	Susceptible	30	Susceptible	30	Susceptible	15	Resistant	19
R11312	ERR5201330	India	1	4.3.1.1	-	gyrA-S83Y	-	-	7	Male	Years	Inpatient		Anantapur	2018-12-07	Susceptible	25	Susceptible	27	Susceptible	30	Susceptible	30	Susceptible	17	Intermediate	27
R11326	ERR5201325	India	1	4.3.1.1	-	gyrA-S83Y	-	-	27	Male	Years	Inpatient		Anantapur	2018-12-08	Susceptible	23	Susceptible	25	Susceptible	25	Susceptible	35	Susceptible	20	Intermediate	25
R11372	ERR5200999	India	1	4.3.1.1	-	gyrA-S83Y	-	-	29	Male	Years	Inpatient		Anantapur	2018-12-20	Susceptible	28	Susceptible	23	Susceptible	30	Susceptible	32	Susceptible	20	Intermediate	27
R11383	ERR5200957	India	1	4.3.1.2	-	gyrA-S83F,gyrA-D87N,parC-S80I	-	-	13	Female	Years	Inpatient		Anantapur	2018-12-20	Susceptible	25	Susceptible	27	Susceptible	25	Susceptible	30	Susceptible	17	Resistant	6
R11427	ERR5200945	India	1	4.3.1.2	-	gyrA-S83F,gyrA-D87N,parC-S80I	-	-	17	Male	Years	Inpatient		Anantapur	2019-01-02	Susceptible	25	Susceptible	20	Susceptible	30	Susceptible	35	Susceptible	25	Resistant	6
R11449	ERR5201273	India	1	4.3.1.1	-	gyrA-S83Y	-	-	8	Female	Years	Inpatient		Anantapur	2019-01-09	Susceptible	25	Susceptible	25	Susceptible	25	Susceptible	25	Susceptible	17	Intermediate	22
R11685	ERR5201054	India	1	4.3.1.1	-	gyrA-S83Y	-	-	32	Male	Years	Inpatient		Anantapur	2019-03-13	Susceptible	25	Susceptible	22	Susceptible	27	Susceptible	30	Susceptible	17	Intermediate	25
R11693	ERR5201061	India	1	4.3.1.1	-	gyrA-S83Y	-	-	18	Male	Years	Inpatient		Anantapur	2019-03-14	Susceptible	25	Susceptible	20	Susceptible	22	Susceptible	32	Susceptible	17	Intermediate	22
R11757	ERR5201352	India	1	4.3.1.2	-	gyrA-S83F,gyrA-D87N,parC-S80I	-	-	7	Male	Years	Inpatient		Anantapur	2019-03-20	Susceptible	25	Susceptible	22	Susceptible	30	Susceptible	35	Susceptible	17	Resistant	6
R11784	ERR5200914	India	1	4.3.1.1	-	gyrA-S83Y	-	-	5	Male	Years	Inpatient		Anantapur	2019-03-25	Susceptible	25	Susceptible	25	Susceptible	25	Susceptible	35	Susceptible	18	Intermediate	25
R11786	ERR5201215	India	2	2.2	-	gyrA-S83F	-	-	18	Male	Years	Inpatient		Anantapur	2019-03-23	Susceptible	30	Susceptible	30	Susceptible	30	Susceptible	35	Susceptible	22	Intermediate	25
R11866	ERR5200995	India	1	4.3.1.1	-	gyrA-S83Y	-	-	6	Male	Years	Inpatient		Anantapur	2019-05-09	Susceptible	22	Susceptible	25	Susceptible	35	Susceptible	30	Susceptible	25	Susceptible	27
S10007	ERR4790765	India	2	2.5	-	gyrA-S83F	-	-	10	Male	Years	Inpatient		Chandigarh	2018-06-19	Susceptible	25	Susceptible	23	Susceptible	27	Susceptible	28	Susceptible	16	Intermediate	22
S20004	ERR4634577	India	2	2.5	-	gyrA-S83F	-	-	15	Female	Years	Inpatient		Chandigarh	2018-05-11	Susceptible	22	Susceptible	20	Susceptible	22	Susceptible	25	Susceptible	18	Resistant	19
S20006	ERR4790693	India	1	4.3.1	-	gyrA-S83F	-	-	1	Female	Years	Inpatient		Chandigarh	2018-05-11	Susceptible	22	Susceptible	20	Susceptible	25	Susceptible	25	Susceptible	14	Intermediate	24
S20012	ERR4790779	India	2	2.5	-	gyrA-S83F	-	-	15	Female	Years	Inpatient		Chandigarh	2018-05-21	Susceptible	25	Susceptible	25	Susceptible	25	Susceptible	30	Susceptible	18	Intermediate	25
S20016	ERR4790710	India	2	2.5	-	gyrA-S83F	-	-	24	Male	Years	Inpatient		Chandigarh	2018-05-15	Susceptible	22	Susceptible	20	Susceptible	22	Susceptible	30	Susceptible	19	Resistant	19
S20018	ERR4790727	India	2	2.5	-	gyrA-S83F	-	-	10	Female	Years	Inpatient		Chandigarh	2018-05-16	Susceptible	22	Susceptible	22	Susceptible	25	Susceptible	30	Susceptible	17	Resistant	10
S20019	ERR4790745	India	1	4.3.1.2	-	gyrA-S83F,gyrA-D87N,parC-S80I	-	-	20	Male	Years	Inpatient		Chandigarh	2018-05-16	Susceptible	22	Susceptible	22	Susceptible	22	Susceptible	30	Susceptible	14	Intermediate	25
S20024	ERR4790763	India	1	4.3.1.2	-	gyrA-S83F	-	IncFIB(pHCM2)	5	Male	Years	Inpatient		Chandigarh	2018-05-17	Susceptible	22	Susceptible	25	Susceptible	25	Susceptible	25	Susceptible	14	Intermediate	22
S20040	ERR4634561	India	1	4.3.1	-	gyrA-S83Y	-	-	13	Female	Years	Inpatient		Chandigarh	2018-05-23	Susceptible	22	Susceptible	25	Susceptible	20	Susceptible	30	Susceptible	20	Intermediate	25
S20047	ERR4634569	India	1	4.3.1.2	-	gyrA-S83F,parC-E84G	-	IncFIB(pHCM2)	23	Female	Years	Inpatient		Chandigarh	2018-05-25	Susceptible	22	Susceptible	22	Susceptible	25	Susceptible	25	Susceptible	22	Intermediate	22
S20077	ERR4634578	India	1	4.3.1.2	-	gyrA-S83F	-	IncFIB(pHCM2)	14	Male	Years	Inpatient		Chandigarh	2018-06-05	Susceptible	22	Susceptible	22	Susceptible	25	Susceptible	25	Susceptible	18	Intermediate	25
S20082	ERR4790695	India	1	4.3.1.2	-	gyrA-S83F,parC-E84G	-	IncFIB(pHCM2)	26	Male	Years	Inpatient		Chandigarh	2018-06-07	Susceptible	23	Susceptible	25	Susceptible	25	Susceptible	25	Susceptible	18	Intermediate	23
S20098	ERR4790712	India	2	2.5	-	gyrA-S83F	-	-	15	Female	Years	Inpatient		Chandigarh	2018-06-15	Susceptible	24	Susceptible	20	Susceptible	28	Susceptible	30	Susceptible	17	Resistant	20
S20102	ERR4790729	India	1	4.3.1.2	-	gyrA-S83F,parC-E84G	-	IncFIB(pHCM2)	34	Female	Years	Inpatient		Chandigarh	2018-06-16	Susceptible	24	Susceptible	23	Susceptible	30	Susceptible	30	Susceptible	17	Intermediate	21
S20107	ERR4790746	India	1	4.3.1	-	gyrA-S83Y	-	-	13	Female	Years	Inpatient		Chandigarh	2018-06-20	Susceptible	24	Susceptible	23	Susceptible	23	Susceptible	28	Susceptible	17	Resistant	20
S20156	ERR4790781	India	2	2.5	-	gyrA-S83F	-	-	9	Male	Years	Inpatient		Chandigarh	2018-07-09	Susceptible	24	Susceptible	23	Susceptible	28	Susceptible	30	Susceptible	18	Intermediate	21
S20158	ERR4634562	India	1	4.3.1	-	gyrA-S83Y	-	-	8	Male	Years	Inpatient		Chandigarh	2018-07-09	Susceptible	24	Susceptible	25	Susceptible	25	Susceptible	25	Susceptible	16	Intermediate	23
S20164	ERR4634579	India	1	4.3.1.2	-	gyrA-S83F,gyrA-D87N,parC-S80I	-	-	2	Male	Years	Inpatient		Chandigarh	2018-07-11	Susceptible	22	Susceptible	25	Susceptible	22	Susceptible	25	Susceptible	16	Resistant	10
S20170	ERR4790697	India	1	4.3.1	-	gyrA-S83Y	-	-	28	Female	Years	Inpatient		Chandigarh	2018-07-13	Susceptible	25	Susceptible	25	Susceptible	30	Susceptible	30	Susceptible	18	Intermediate	25
S20173	ERR4790671	India	2	2.5	-	gyrA-S83F	-	-	16	Male	Years	Inpatient		Chandigarh	2018-07-13	Susceptible	25	Susceptible	25	Susceptible	25	Susceptible	30	Susceptible	18	Resistant	17
S20190	ERR4790731	India	1	4.3.1.2	-	gyrA-S83F,parC-E84G	-	IncFIB(pHCM2)	4	Female	Years	Inpatient		Chandigarh	2018-07-20	Susceptible	22	Susceptible	22	Susceptible	25	Susceptible	30	Susceptible	16	Resistant	19
S20192	ERR4790748	India	1	4.3.1	-	gyrA-S83Y	-	-	81	Female	Years	Inpatient		Chandigarh	2018-07-22	Susceptible	22	Susceptible	22	Susceptible	30	Susceptible	30	Susceptible	16	Intermediate	23
S20195	ERR4790767	India	1	4.3.1.2	-	gyrA-S83F,parC-E84G	-	-	10	Male	Years	Inpatient		Chandigarh	2018-07-23	Susceptible	25	Susceptible	25	Susceptible	25	Susceptible	30	Susceptible	16	Resistant	19
S20198	ERR4790783	India	2	2.5	-	gyrA-S83F	-	-	3	Female	Years	Inpatient		Chandigarh	2018-07-24	Susceptible	25	Susceptible	20	Susceptible	25	Susceptible	25	Susceptible	16	Intermediate	25
S20214	ERR4634563	India	2	2.5	-	gyrA-S83F	-	-	2	Female	Years	Inpatient		Chandigarh	2018-07-30	Susceptible	25	Susceptible	25	Susceptible	25	Susceptible	30	Susceptible	20	Intermediate	25
S20219	ERR4634571	India	2	2.5	-	gyrA-S83F	-	-	23	Male	Years	Inpatient		Chandigarh	2018-08-01	Susceptible	25	Susceptible	22	Susceptible	25	Susceptible	30	Susceptible	19	Intermediate	22
S20228	ERR4634581	India	2	2.5	-	gyrA-S83F	-	-	20	Male	Years	Inpatient		Chandigarh	2018-08-06	Susceptible	25	Susceptible	25	Susceptible	25	Susceptible	25	Susceptible	19	Intermediate	25
S20230	ERR4790699	India	1	4.3.1.2	-	gyrA-S83F,gyrA-D87N,parC-S80I	-	-	23	Male	Years	Inpatient		Chandigarh	2018-08-06	Susceptible	25	Susceptible	20	Susceptible	25	Susceptible	25	Susceptible	17	Resistant	6
S20247	ERR4790714	India	2	2.5	-	gyrA-S83F	-	-	17	Male	Years	Inpatient		Chandigarh	2018-08-11	Susceptible	25	Susceptible	25	Susceptible	25	Susceptible	25	Susceptible	18	Intermediate	25
S20263	ERR4790733	India	2	2.5	-	gyrA-S83F	-	-	12	Male	Years	Inpatient		Chandigarh	2018-08-16	Susceptible	25	Susceptible	22	Susceptible	30	Susceptible	30	Susceptible	16	Intermediate	24
S20287	ERR4790750	India	2	2.5	-	gyrA-S83F	-	-	20	Male	Years	Inpatient		Chandigarh	2018-08-25	Susceptible	25	Susceptible	25	Susceptible	22	Susceptible	30	Susceptible	17	Intermediate	24
S20348	ERR4992654	India	2	2.5	-	gyrA-S83F	-	-	29	Male	Years	Inpatient		Chandigarh	2018-09-17	Susceptible	25	Susceptible	25	Susceptible	30	Susceptible	30	Susceptible	18	Intermediate	24
S20350	ERR4790769	India	1	4.3.1	-	gyrA-S83Y	-	-	9	Male	Years	Inpatient		Chandigarh	2018-09-19	Susceptible	28	Susceptible	25	Susceptible	30	Susceptible	30	Susceptible	18	Intermediate	25
S20361	ERR4790785	India	1	4.3.1	-	gyrA-S83Y	-	-	20	Male	Years	Inpatient		Chandigarh	2018-09-25	Susceptible	25	Susceptible	25	Susceptible	30	Susceptible	30	Susceptible	17	Intermediate	25
S20399	ERR4790786	India	1	4.3.1	-	gyrA-S83Y	-	-	5	Female	Years	Inpatient		Chandigarh	2018-10-10	Susceptible	25	Susceptible	25	Susceptible	30	Susceptible	30	Susceptible	17	Intermediate	25
S20410	ERR5200975	India	1	4.3.1	-	gyrA-S83Y	-	-	19	Female	Years	Inpatient		Chandigarh	2018-10-15	Susceptible	25	Susceptible	22	Susceptible	25	Susceptible	28	Susceptible	18	Resistant	20
S20419	ERR5201260	India	2	2.5	-	gyrA-S83F	-	-	22	Male	Years	Inpatient		Chandigarh	2018-10-17	Susceptible	22	Susceptible	22	Susceptible	25	Susceptible	25	Susceptible	16	Resistant	6
S20423	ERR5201324	India	1	4.3.1	-	gyrA-S83Y	-	-	29	Male	Years	Inpatient		Chandigarh	2018-10-18	Susceptible	22	Susceptible	22	Susceptible	30	Susceptible	30	Susceptible	16	Intermediate	22
S20470	ERR5201349	India	1	4.3.1.2	-	gyrA-S83F	-	-	42	Male	Years	Inpatient		Chandigarh	2018-11-05	Susceptible	22	Susceptible	25	Susceptible	30	Susceptible	30	Susceptible	16	Intermediate	23
S20472	ERR5201157	India	1	4.3.1	-	gyrA-S83Y	-	-	15	Male	Years	Inpatient		Chandigarh	2018-11-08	Susceptible	25	Susceptible	25	Susceptible	26	Susceptible	26	Susceptible	15	Resistant	20
S20475	ERR5201049	India	1	4.3.1.2	-	gyrA-S83F,gyrA-D87N,parC-S80I	-	-	28	Female	Years	Inpatient		Chandigarh	2018-11-09	Susceptible	26	Susceptible	25	Susceptible	28	Susceptible	30	Susceptible	17	Resistant	6
S20476	ERR5201189	India	1	4.3.1	-	gyrA-S83Y	-	-	24	Male	Years	Inpatient		Chandigarh	2018-11-10	Susceptible	25	Susceptible	25	Susceptible	25	Susceptible	30	Susceptible	16	Intermediate	23
S20577	ERR5201150	India	2	3.3	-	gyrA-S83F	-	IncFIB(pHCM2)	15	Female	Years	Inpatient		Chandigarh	2019-11-21	Susceptible	21	Susceptible	21	Susceptible	30	Susceptible	30	Susceptible	17	Intermediate	22
S20578	ERR5200950	India	1	4.3.1.1	-	gyrA-S83Y	-	-	28	Male	Years	Inpatient		Chandigarh	2019-11-21	Susceptible	25	Susceptible	22	Susceptible	30	Susceptible	25	Susceptible	17	Intermediate	21
S20663	ERR5201155	India	1	4.3.1.2	-	gyrA-S83F	-	-	24	Male	Years	Inpatient		Chandigarh	2019-02-27	Susceptible	25	Susceptible	25	Susceptible	35	Susceptible	35	Susceptible	20	Intermediate	28
S20670	ERR5201008	India	1	4.3.1.1	catA1,dfrA7,sul1	gyrA-S83Y	-	IncFIB(pHCM2)	14	Male	Years	Inpatient		Chandigarh	2019-03-01	Susceptible	27	Resistant	6	Resistant	6	Susceptible	37	Susceptible	22	Intermediate	25
S20677	ERR5201118	India	2	2.2	-	gyrA-S83F	-	-	24	Male	Years	Inpatient		Chandigarh	2019-03-06	Susceptible	30	Susceptible	22	Susceptible	30	Susceptible	35	Susceptible	22	Intermediate	30
S20707	ERR5200925	India	1	4.3.1.2	-	gyrA-S83F	-	-	25	Female	Years	Inpatient		Chandigarh	2019-03-20	Susceptible	30	Susceptible	30	Susceptible	32	Susceptible	30	Susceptible	17	Intermediate	27
S20792	ERR5200931	India	1	4.3.1.2	-	gyrA-S83F,parC-E84G	-	-	29	Female	Years	Inpatient		Chandigarh	2019-05-02	Susceptible	25	Susceptible	27	Susceptible	32	Susceptible	33	Susceptible	17	Intermediate	25
S20817	ERR5200951	India	1	4.3.1.2	-	gyrA-S83F,gyrA-D87N,parC-S80I	-	-	21	Male	Years	Inpatient		Chandigarh	2019-05-13	Susceptible	25	Susceptible	20	Susceptible	30	Susceptible	35	Susceptible	19	Resistant	6
T10001	ERR4790846	India	2	2.2.2	-	gyrA-S83F	-	IncFIB(pHCM2)	4	Male	Years	Outpatient		Delhi	2018-04-18	Susceptible	28	Susceptible	26	Susceptible	30	Susceptible	32	Susceptible	18	Intermediate	22
T10002	ERR4790864	India	2	2.2.2	-	gyrA-S83F	-	-	6	Male	Years	Outpatient		Delhi	2018-04-18	Susceptible	28	Susceptible	26	Susceptible	28	Susceptible	30	Susceptible	18	Resistant	20
T10003	ERR4790715	India	1	4.3.1.2	-	gyrA-S83Y	-	IncY	9	Male	Years	Outpatient		Delhi	2018-04-18	Susceptible	28	Susceptible	27	Susceptible	28	Susceptible	32	Susceptible	18	Resistant	18
T10004	ERR4790732	India	1	4.3.1.2	-	gyrA-S83F,gyrA-D87N,parC-S80I	-	-	9	Male	Years	Inpatient		Delhi	2018-04-19	Susceptible	28	Susceptible	26	Susceptible	28	Susceptible	33	Susceptible	17	Resistant	6
T10005	ERR4992655	India	2	2.2.2	-	gyrA-S83F	-	IncFIB(pHCM2)	3	Male	Years	Outpatient		Delhi	2018-04-19	Susceptible	28	Susceptible	26	Susceptible	28	Susceptible	32	Susceptible	18	Intermediate	21
T10006	ERR4992673	India	1	4.3.1.2	dfrA15,sul1,tetA	gyrA-S83F,gyrA-D87N,parC-S80I	-	IncN	9	Male	Years	Inpatient		Delhi	2018-04-23	Susceptible	28	Susceptible	26	Resistant	6	Susceptible	32	Susceptible	17	Resistant	6
T10008	ERR4790762	India	2	2.2	-	gyrA-S83F	-	-	9	Female	Years	Outpatient		Delhi	2018-04-24	Susceptible	30	Susceptible	28	Susceptible	28	Susceptible	32	Susceptible	18	Intermediate	23
T10010	ERR4992783	India	1	4.3.1	-	gyrA-S83Y	-	-	5	Male	Years	Outpatient		Delhi	2018-04-25	Susceptible	26	Susceptible	32	Susceptible	16	Susceptible	28	Susceptible	18	Resistant	18
T10011	ERR4992766	India	2	2.5	-	gyrA-S83F	-	IncFIB(pHCM2)	11	Male	Years	Outpatient		Delhi	2018-04-25	Susceptible	28	Susceptible	30	Susceptible	30	Susceptible	37	Susceptible	18	Resistant	14
T10012	ERR4790778	India	2173	2.2.1	-	gyrA-S83F	-	-	9	Male	Years	Outpatient		Delhi	2018-04-25	Susceptible	26	Susceptible	22	Susceptible	28	Susceptible	30	Susceptible	16	Resistant	20
T10013	ERR4992791	India	2	2.5	-	gyrA-S83F	-	IncFIB(pHCM2)	3	Male	Years	Outpatient		Delhi	2018-04-26	Susceptible	14	Susceptible	19	Susceptible	25	Susceptible	28	Susceptible	14	Resistant	16
T10014	ERR4992815	India	1	4.3.1.2	dfrA15,sul1,tetA	gyrA-S83F,parC-S80I	-	IncN	1	Female	Years	Outpatient		Delhi	2018-04-27	Susceptible	26	Susceptible	20	Resistant	6	Susceptible	30	Susceptible	13	Resistant	15
T10015	ERR4992680	India	2	3.3.1	-	gyrA-S83F	-	-	4	Male	Years	Outpatient		Delhi	2018-04-27	Susceptible	30	Susceptible	29	Susceptible	25	Susceptible	32	Susceptible	19	Intermediate	21
T10016	ERR4790797	India	2	2.5	-	gyrA-S83F	-	-	NA	NA	Years	NA		Delhi	2018-05-01	Susceptible	26	Susceptible	22	Susceptible	27	Susceptible	28	Susceptible	13	Resistant	15
T10017	ERR4790812	India	2	2.5	-	gyrA-S83F	-	IncFIB(pHCM2)	7	Female	Years	Outpatient		Delhi	2018-05-01	Susceptible	25	Susceptible	23	Susceptible	30	Susceptible	30	Susceptible	15	Resistant	18
T10018	ERR4790790	India	2	2.5	-	gyrA-S83F	-	IncFIB(pHCM2)	3	Male	Years	Inpatient		Delhi	2018-05-01	Susceptible	26	Susceptible	24	Susceptible	29	Susceptible	30	Susceptible	15	Resistant	14
T10019	ERR4790809	India	1	4.3.1	-	gyrA-S83Y	-	-	5	Female	Years	Outpatient		Delhi	2018-05-03	Susceptible	28	Susceptible	22	Susceptible	32	Susceptible	30	Susceptible	15	Resistant	19
T10020	ERR4790831	India	1	4.3.1	-	gyrA-S83Y	-	-	7	Male	Years	Outpatient		Delhi	2018-05-03	Susceptible	27	Susceptible	23	Susceptible	20	Susceptible	30	Susceptible	15	Resistant	18
T10021	ERR4790848	India	2	3.3.2	-	gyrA-S83Y	-	-	7	Male	Years	Outpatient		Delhi	2018-05-03	Susceptible	30	Susceptible	25	Susceptible	32	Susceptible	32	Susceptible	16	Intermediate	25
T10023	ERR4992748	India	2	2.5	-	gyrA-S83F	-	IncFIB(pHCM2)	2	Female	Years	Inpatient		Delhi	2018-05-04	Susceptible	24	Susceptible	23	Susceptible	20	Susceptible	28	Susceptible	15	Resistant	12
T10024	ERR4790825	India	1	4.3.1.2	-	gyrA-S83F,parC-S80I	-	-	3	Female	Years	Outpatient		Delhi	2018-05-04	Susceptible	26	Susceptible	26	Susceptible	26	Susceptible	30	Susceptible	17	Resistant	15
T10025	ERR4790840	India	1	4.3.1.2	-	gyrA-S83F,gyrA-D87N,parC-S80I	-	-	6	Female	Years	Inpatient		Delhi	2018-05-06	Susceptible	30	Susceptible	25	Susceptible	22	Susceptible	26	Susceptible	16	Resistant	15
T10026	ERR4790857	India	1	4.3.1.2	-	gyrA-S83F,gyrA-D87N,parC-S80I	-	-	2	Male	Years	Inpatient		Delhi	2018-05-05	Susceptible	23	Susceptible	25	Susceptible	22	Susceptible	30	Susceptible	16	Resistant	15
T10028	ERR4790680	India	1	4.3.1.2	-	gyrA-S83F,gyrA-D87N,parC-S80I	-	-	3	Male	Years	Outpatient		Delhi	2018-05-07	Susceptible	22	Susceptible	21	Susceptible	20	Susceptible	28	Susceptible	16	Resistant	16
T10030	ERR4790717	India	2	2.5	-	gyrA-S83F	-	IncFIB(pHCM2)	2	Female	Years	Outpatient		Delhi	2018-05-10	Susceptible	24	Susceptible	25	Susceptible	20	Susceptible	28	Susceptible	16	Resistant	15
T10031	ERR4790734	India	1	4.3.1.2	-	gyrA-S83F,parC-E84G	-	IncFIB(pHCM2)	4	Female	Years	Outpatient		Delhi	2018-05-10	Susceptible	23	Susceptible	23	Susceptible	20	Susceptible	27	Susceptible	16	Resistant	15
T10032	ERR4790792	India	1	4.3.1.2	-	gyrA-S83F,parC-S80I	-	-	3	Female	Years	Outpatient		Delhi	2018-05-11	Susceptible	27	Susceptible	20	Susceptible	30	Susceptible	30	Susceptible	14	Resistant	18
T10033	ERR4992730	India	1	4.3.1.2	-	gyrA-S83F,gyrA-D87N,parC-S80I	-	-	6	Female	Years	Inpatient		Delhi	2018-05-11	Susceptible	28	Susceptible	19	Susceptible	28	Susceptible	32	Susceptible	15	Resistant	6
T10034	ERR4790811	India	1	4.3.1	blaTEM-1,catA1,dfrA7,sul1,sul2	gyrA-S83Y	-	-	7	Female	Years	Outpatient		Delhi	2018-05-12	Resistant	6	Resistant	6	Resistant	6	Susceptible	30	Susceptible	16	Intermediate	25
T10035	ERR4790827	India	1	4.3.1.2	-	gyrA-S83Y	-	-	2	Male	Years	Outpatient		Delhi	2018-05-12	Susceptible	27	Susceptible	19	Susceptible	25	Susceptible	32	Susceptible	14	Intermediate	22
T10036	ERR4790843	India	2	2.2.2	-	gyrA-S83F	-	IncFIB(pHCM2)	7	Male	Years	Outpatient		Delhi	2018-05-12	Susceptible	20	Susceptible	19	Susceptible	30	Susceptible	32	Susceptible	14	Intermediate	26
T10037	ERR4790859	India	2	2.2.2	-	gyrA-S83F	-	IncFIB(pHCM2)	7	Male	Years	Outpatient		Delhi	2018-05-14	Susceptible	28	Susceptible	19	Susceptible	30	Susceptible	33	Susceptible	15	Intermediate	22
T10038	ERR4790682	India	2	2.5	-	gyrA-S83F	-	IncFIB(pHCM2)	6	Male	Years	Outpatient		Delhi	2018-05-15	Susceptible	25	Susceptible	23	Susceptible	30	Susceptible	30	Susceptible	13	Resistant	18
T10039	ERR4790700	India	1	4.3.1.2	-	gyrA-S83F,gyrA-D87N,parC-S80I	-	-	4	Male	Years	Outpatient		Delhi	2018-05-15	Susceptible	25	Susceptible	19	Susceptible	25	Susceptible	30	Susceptible	17	Resistant	6
T10040	ERR4790718	India	2	2.2.2	-	gyrA-S83F	-	IncFIB(pHCM2)	10	Female	Years	Outpatient		Delhi	2018-05-16	Susceptible	20	Susceptible	22	Susceptible	27	Susceptible	30	Susceptible	14	Intermediate	26
T10041	ERR4790736	India	1	4.3.1.2	dfrA15,sul1,tetA	gyrA-S83F,parC-S80I	-	IncN	5	Female	Years	Outpatient		Delhi	2018-05-17	Susceptible	27	Susceptible	20	Resistant	6	Susceptible	30	Susceptible	14	Resistant	20
T10042	ERR4790794	India	1	4.3.1.2	dfrA15,sul1,tetA	gyrA-S83F,parC-S80I	-	IncN	3	Male	Years	Outpatient		Delhi	2018-05-17	Susceptible	25	Susceptible	26	Resistant	6	Susceptible	28	Susceptible	15	Resistant	18
T10043	ERR4790813	India	1	4.3.1.2	-	gyrA-S83F,gyrA-D87N,parC-S80I	-	-	5	Female	Years	Inpatient		Delhi	2018-05-18	Susceptible	26	Susceptible	23	Susceptible	28	Susceptible	28	Susceptible	14	Resistant	16
T10044	ERR4790828	India	1	4.3.1.2	-	gyrA-S83F,gyrA-D87N,parC-S80I	-	-	2	Female	Years	Outpatient		Delhi	2018-05-18	Susceptible	26	Susceptible	23	Susceptible	28	Susceptible	28	Susceptible	16	Intermediate	21
T10045	ERR4790845	India	2	2.2.2	-	gyrA-S83F	-	IncFIB(pHCM2)	6	Male	Years	Inpatient		Delhi	2018-05-18	Susceptible	28	Susceptible	27	Susceptible	28	Susceptible	30	Susceptible	18	Intermediate	24
T10046	ERR4790861	India	2	2.2.2	-	gyrA-S83F	-	IncFIB(pHCM2)	10	Male	Years	Inpatient		Delhi	2018-05-18	Susceptible	28	Susceptible	24	Susceptible	28	Susceptible	30	Susceptible	18	Intermediate	24
T10047	ERR4790684	India	1	4.3.1.2	-	gyrA-S83Y	-	-	3	Male	Years	Outpatient		Delhi	2018-05-19	Susceptible	32	Susceptible	24	Susceptible	28	Susceptible	32	Susceptible	18	Intermediate	22
T10048	ERR4790702	India	2	3.3.1	-	gyrA-S83F	-	-	10	Male	Years	Outpatient		Delhi	2018-05-18	Susceptible	28	Susceptible	23	Susceptible	28	Susceptible	32	Susceptible	16	Intermediate	21
T10049	ERR4790720	India	1	4.3.1.2	-	gyrA-S83F,parC-S80I	-	-	5	Female	Years	Outpatient		Delhi	2018-05-21	Susceptible	28	Susceptible	23	Susceptible	28	Susceptible	32	Susceptible	16	Resistant	19
T10050	ERR4790738	India	2	2.5	-	gyrA-S83F	-	IncFIB(pHCM2)	6	Female	Years	Outpatient		Delhi	2018-05-22	Susceptible	28	Susceptible	24	Susceptible	30	Susceptible	28	Susceptible	15	Intermediate	22
T10052	ERR4790796	India	1	4.3.1.2	-	gyrA-S83F,gyrA-D87N,parC-S80I	-	-	6	Male	Years	Outpatient		Delhi	2018-05-23	Susceptible	26	Susceptible	19	Susceptible	27	Susceptible	30	Susceptible	13	Intermediate	21
T10053	ERR4790673	India	1	4.3.1.2	-	gyrA-S83F	-	-	6	Female	Years	Outpatient		Delhi	2018-05-24	Susceptible	27	Susceptible	22	Susceptible	30	Susceptible	33	Susceptible	15	Resistant	6
T10057	ERR4790674	India	2	2.2.2	-	gyrA-S83F	-	-	6	Female	Years	Outpatient		Delhi	2018-05-29	Susceptible	30	Susceptible	24	Susceptible	27	Susceptible	32	Susceptible	15	Intermediate	26
T10060	ERR4790847	India	1	4.3.1.2	-	gyrA-S83F,gyrA-D87N,parC-S80I	-	-	10	Male	Years	Inpatient		Delhi	2018-06-05	Susceptible	30	Susceptible	20	Susceptible	35	Susceptible	35	Susceptible	14	Resistant	6
T10061	ERR5201207	India	1	4.3.1.2	-	gyrA-S83F,gyrA-D87N,parC-S80I	-	-	4	Male	Years	Outpatient		Delhi	2018-06-05	Susceptible	23	Susceptible	20	Susceptible	28	Susceptible	30	Susceptible	17	Resistant	10
T10062	ERR5201006	India	1	4.3.1.2	-	gyrA-S83F,gyrA-D87N,parC-S80I	-	-	7	Male	Years	Inpatient		Delhi	2018-06-05	Susceptible	23	Susceptible	18	Susceptible	25	Susceptible	28	Susceptible	15	Resistant	14
T10063	ERR5201344	India	1	4.3.1.2	-	gyrA-S83F,gyrA-D87N,parC-S80I	-	-	6	Male	Years	Outpatient		Delhi	2018-06-05	Susceptible	25	Susceptible	22	Susceptible	25	Susceptible	28	Susceptible	15	Resistant	10
T10064	ERR5201192	India	1	4.3.1	blaTEM-1,catA1,dfrA7,sul1,sul2	gyrA-S83Y	-	-	2	Male	Years	Outpatient		Delhi	2018-06-06	Resistant	6	Resistant	6	Resistant	6	Susceptible	30	Susceptible	20	Intermediate	27
T10066	ERR5201261	India	1	4.3.1.2	-	gyrA-S83F,gyrA-D87N,parC-S80I	-	-	5	Female	Years	Outpatient		Delhi	2018-06-06	Susceptible	25	Susceptible	18	Susceptible	25	Susceptible	28	Susceptible	25	Resistant	10
T10068	ERR5201342	India	1	4.3.1.2	-	gyrA-S83F,gyrA-D87N,parC-S80I	-	-	3	Male	Years	Outpatient		Delhi	2018-06-06	Susceptible	25	Susceptible	25	Susceptible	30	Susceptible	30	Susceptible	15	Resistant	15
T10070	ERR5201302	India	1	4.3.1.1	blaTEM-1,catA1,dfrA7,sul1,sul2	gyrA-S83Y	-	-	11	Male	Years	Inpatient		Delhi	2018-06-09	Resistant	6	Resistant	6	Resistant	6	Susceptible	35	Susceptible	15	Intermediate	30
T10073	ERR5201298	India	1	4.3.1.1	-	gyrA-S83Y	-	IncFIB(pHCM2)	2	Male	Years	Outpatient		Delhi	2018-06-11	Susceptible	23	Susceptible	22	Susceptible	30	Susceptible	30	Susceptible	20	Intermediate	22
T10074	ERR5201225	India	1	4.3.1.2	-	gyrA-S83F,parC-S80I	-	-	7	Female	Years	Outpatient		Delhi	2018-06-13	Susceptible	21	Susceptible	22	Susceptible	28	Susceptible	28	Susceptible	15	Intermediate	21
T10075	ERR5201103	India	1	4.3.1.2	-	gyrA-S83F,gyrA-D87N,parC-S80I	-	-	5	Female	Years	Outpatient		Delhi	2018-06-14	Susceptible	25	Susceptible	21	Susceptible	25	Susceptible	25	Susceptible	15	Resistant	6
T10076	ERR5201097	India	2	2.2.2	-	gyrA-S83F	-	IncFIB(pHCM2)	10	Male	Years	Outpatient		Delhi	2018-06-18	Susceptible	25	Susceptible	25	Susceptible	25	Susceptible	28	Susceptible	17	Intermediate	25
T10079	ERR5201004	India	2	2.2.2	-	gyrA-S83F	-	IncFIB(pHCM2)	2	Female	Years	Outpatient		Delhi	2018-06-20	Susceptible	25	Susceptible	25	Susceptible	25	Susceptible	28	Susceptible	15	Intermediate	22
T10080	ERR5201086	India	1	4.3.1.2	-	gyrA-S83F,gyrA-D87N,parC-S80I	-	-	7	Male	Years	Outpatient		Delhi	2018-06-20	Susceptible	25	Susceptible	22	Susceptible	28	Susceptible	30	Susceptible	15	Resistant	6
T10081	ERR5201091	India	2	2.2.2	-	gyrA-S83F	-	IncFIB(pHCM2)	1	Male	Years	Outpatient		Delhi	2018-06-21	Susceptible	25	Susceptible	25	Susceptible	25	Susceptible	28	Susceptible	15	Intermediate	27
T10082	ERR5200871	India	1	4.3.1.2	-	gyrA-S83F,gyrA-D87N,parC-S80I	-	-	8	Male	Years	Outpatient		Delhi	2018-06-21	Susceptible	25	Susceptible	25	Susceptible	25	Susceptible	25	Susceptible	15	Intermediate	25
T10083	ERR5200974	India	1	4.3.1.2	-	gyrA-S83F,parC-S80I	-	-	10	Male	Years	Inpatient		Delhi	2018-06-22	Susceptible	25	Susceptible	30	Susceptible	30	Susceptible	30	Susceptible	15	Intermediate	25
T10084	ERR5201206	India	1	4.3.1.2	-	gyrA-S83Y	-	-	5	Male	Years	Outpatient		Delhi	2018-06-22	Susceptible	26	Susceptible	25	Susceptible	25	Susceptible	28	Susceptible	15	Intermediate	25
T10085	ERR5201172	India	1	4.3.1.2	-	gyrA-S83F,gyrA-D87N,parC-S80I	-	-	3	Male	Years	Inpatient		Delhi	2018-06-22	Susceptible	20	Susceptible	22	Susceptible	25	Susceptible	25	Susceptible	15	Resistant	14
T10087	ERR5201356	India	2	2.5	-	gyrA-S83F	-	IncFIB(pHCM2)	8	Male	Years	Outpatient		Delhi	2018-06-23	Susceptible	25	Susceptible	20	Susceptible	25	Susceptible	25	Susceptible	15	Intermediate	22
T10088	ERR5201149	India	2	3.3	-	gyrA-S83F,parC-S80I	-	-	5	Female	Years	Outpatient		Delhi	2018-06-23	Susceptible	25	Susceptible	20	Susceptible	25	Susceptible	25	Susceptible	15	Resistant	20
T10092	ERR5200902	India	1	4.3.1	-	gyrA-S83Y	-	-	6	Female	Years	Outpatient		Delhi	2018-07-02	Susceptible	25	Susceptible	30	Susceptible	28	Susceptible	30	Susceptible	15	Intermediate	25
T10093	ERR5201088	India	1	4.3.1.2	-	gyrA-S83Y	-	-	8	Female	Years	Outpatient		Delhi	2018-07-02	Susceptible	27	Susceptible	28	Susceptible	25	Susceptible	28	Susceptible	15	Intermediate	25
T10094	ERR5201030	India	1	4.3.1.2	-	gyrA-S83Y	-	-	7	Male	Years	Outpatient		Delhi	2018-07-03	Susceptible	25	Susceptible	30	Susceptible	25	Susceptible	30	Susceptible	15	Intermediate	27
T10096	ERR5201074	India	1	4.3.1.2	-	gyrA-S83F,parC-E84G	-	IncFIB(pHCM2)	6	Male	Years	Outpatient		Delhi	2018-07-03	Susceptible	25	Susceptible	27	Susceptible	30	Susceptible	32	Susceptible	15	Intermediate	28
T10097	ERR5201223	India	1	4.3.1.2	-	gyrA-S83F	-	-	8	Male	Years	Outpatient		Delhi	2018-07-03	Susceptible	25	Susceptible	25	Susceptible	28	Susceptible	28	Susceptible	15	Intermediate	25
T10099	ERR5201027	India	1	4.3.1.2	-	gyrA-S83F	-	-	11	Female	Years	Outpatient		Delhi	2018-07-05	Susceptible	25	Susceptible	28	Susceptible	27	Susceptible	30	Susceptible	15	Intermediate	24
T10100	ERR5201253	India	2	2.2.2	-	gyrA-S83F	-	IncFIB(pHCM2)	2	Female	Years	Outpatient		Delhi	2018-07-05	Susceptible	25	Susceptible	25	Susceptible	25	Susceptible	30	Susceptible	15	Intermediate	29
T10101	ERR5201028	India	2	2.2.2	-	gyrA-S83F	-	IncFIB(pHCM2)	3	Female	Years	Outpatient		Delhi	2018-07-07	Susceptible	28	Susceptible	22	Susceptible	25	Susceptible	30	Susceptible	15	Intermediate	22
T10102	ERR5201102	India	2	2.2.2	-	gyrA-S83F	-	IncFIB(pHCM2)	3	Female	Years	Outpatient		Delhi	2018-07-07	Susceptible	25	Susceptible	22	Susceptible	25	Susceptible	30	Susceptible	18	Intermediate	25
T10103	ERR5201238	India	1	4.3.1.2	-	gyrA-S83F,gyrA-D87N,parC-S80I	-	-	11	Male	Years	Outpatient		Delhi	2018-07-09	Susceptible	28	Susceptible	21	Susceptible	25	Susceptible	30	Susceptible	15	Resistant	10
T10105	ERR5200875	India	1	4.3.1.2	-	gyrA-S83F	-	-	4	Male	Years	Inpatient		Delhi	2018-07-10	Susceptible	28	Susceptible	20	Susceptible	25	Susceptible	30	Susceptible	14	Intermediate	22
T10106	ERR5201237	India	1	4.3.1.2	-	gyrA-S83F	-	-	1	Male	Years	Outpatient		Delhi	2018-07-12	Susceptible	25	Susceptible	25	Susceptible	25	Susceptible	28	Susceptible	17	Intermediate	25
T10107	ERR5200965	India	2	2.2	-	gyrA-S83F	-	-	7	Male	Years	Outpatient		Delhi	2018-07-13	Susceptible	25	Susceptible	22	Susceptible	25	Susceptible	30	Susceptible	15	Intermediate	25
T10108	ERR5201173	India	2	2.2.2	-	gyrA-S83F	-	IncFIB(pHCM2)	4	Female	Years	Outpatient		Delhi	2018-07-14	Susceptible	25	Susceptible	22	Susceptible	20	Susceptible	25	Susceptible	15	Intermediate	24
T10109	ERR5200886	India	2	2.2	-	gyrA-S83F	-	-	11	Male	Years	Outpatient		Delhi	2018-07-14	Susceptible	25	Susceptible	25	Susceptible	28	Susceptible	30	Susceptible	15	Intermediate	25
T10112	ERR5200970	India	2	2.5	-	gyrA-S83F	-	IncFIB(pHCM2)	11	Female	Years	Inpatient		Delhi	2018-07-16	Susceptible	25	Susceptible	21	Susceptible	25	Susceptible	28	Susceptible	15	Resistant	17
T10113	ERR5201016	India	1	4.3.1.1	blaTEM-1,sul2	gyrA-S83Y	-	-	5	Female	Years	Outpatient		Delhi	2018-07-16	Susceptible	25	Susceptible	25	Susceptible	20	Susceptible	30	Susceptible	15	Intermediate	22
T10115	ERR5201287	India	2	2.2.2	-	gyrA-S83F	-	IncFIB(pHCM2)	10	Male	Years	Outpatient		Delhi	2018-07-18	Susceptible	25	Susceptible	25	Susceptible	25	Susceptible	28	Susceptible	17	Intermediate	28
T10116	ERR5200997	India	2	2.2.2	-	gyrA-S83F	-	IncFIB(pHCM2)	2	Female	Years	Outpatient		Delhi	2018-07-18	Susceptible	25	Susceptible	25	Susceptible	25	Susceptible	37	Susceptible	15	Intermediate	25
T10117	ERR5201277	India	2	2.2.2	-	gyrA-S83F	-	IncFIB(pHCM2)	4	Male	Years	Outpatient		Delhi	2018-07-19	Susceptible	25	Susceptible	22	Susceptible	25	Susceptible	37	Susceptible	15	Intermediate	25
T10118	ERR5201304	India	1	4.3.1.2	-	gyrA-S83Y	-	-	5	Male	Years	Outpatient		Delhi	2018-07-19	Susceptible	25	Susceptible	25	Susceptible	25	Susceptible	30	Susceptible	17	Intermediate	23
T10120	ERR5201159	India	1	4.3.1	-	gyrA-S83Y	-	-	6	Female	Years	Inpatient		Delhi	2018-07-19	Susceptible	25	Susceptible	25	Susceptible	25	Susceptible	30	Susceptible	17	Intermediate	25
T10121	ERR5201050	India	1	4.3.1.1	blaTEM-1,catA1,dfrA7,sul1,sul2	gyrA-S83Y	-	IncFIB(pHCM2)	10	Female	Years	Outpatient		Delhi	2018-07-23	Resistant	6	Susceptible	20	Resistant	6	Susceptible	30	Susceptible	15	Intermediate	25
T10122	ERR5201121	India	1	4.3.1.1	blaTEM-1,catA1,dfrA7,sul1	gyrA-S83Y	-	IncFIB(pHCM2)	3	Male	Years	Outpatient		Delhi	2018-07-23	Resistant	6	Resistant	6	Resistant	6	Susceptible	30	Susceptible	15	Intermediate	22
T10123	ERR5201170	India	2	3.3	-	gyrA-S83F	-	IncFIB(pHCM2)	5	Male	Years	Inpatient		Delhi	2018-07-23	Susceptible	25	Susceptible	20	Susceptible	30	Susceptible	30	Susceptible	15	Intermediate	21
T10126	ERR5201224	India	1	4.3.1.2	-	gyrA-S83Y	-	-	7	Female	Years	Outpatient		Delhi	2018-07-24	Susceptible	27	Susceptible	18	Susceptible	25	Susceptible	28	Susceptible	14	Intermediate	24
T10127	ERR5201227	India	1	4.3.1.1	-	gyrA-S83Y	-	IncFIB(pHCM2)	5	Male	Years	Outpatient		Delhi	2018-07-25	Susceptible	25	Susceptible	20	Susceptible	25	Susceptible	30	Susceptible	15	Intermediate	22
T10128	ERR5200898	India	2	3.3.1	-	gyrA-S83F	-	-	1	Male	Years	Inpatient		Delhi	2018-07-27	Susceptible	25	Susceptible	20	Susceptible	25	Susceptible	28	Susceptible	15	Resistant	18
T10129	ERR5201080	India	1	4.3.1.2	-	gyrA-S83F,gyrA-D87N,parC-S80I	-	-	1	Male	Years	Outpatient		Delhi	2018-07-27	Susceptible	25	Susceptible	20	Susceptible	25	Susceptible	30	Susceptible	14	Resistant	10
T10130	ERR5201255	India	1	4.3.1.2	-	gyrA-S83F,gyrA-D87N,parC-S80I	-	-	2	Male	Years	Outpatient		Delhi	2018-07-28	Susceptible	25	Susceptible	20	Susceptible	25	Susceptible	28	Susceptible	15	Resistant	10
T10131	ERR5201318	India	1	4.3.1	-	gyrA-S83Y	-	-	3	Male	Years	Outpatient		Delhi	2018-07-28	Susceptible	25	Susceptible	20	Susceptible	25	Susceptible	28	Susceptible	14	Intermediate	21
T10132	ERR5201146	India	1	4.3.1.2	-	gyrA-S83F,gyrA-D87N,parC-S80I	-	-	11	Female	Years	Outpatient		Delhi	2018-07-30	Susceptible	25	Susceptible	28	Susceptible	25	Susceptible	30	Susceptible	15	Resistant	14
T10133	ERR5201063	India	1	4.3.1	-	gyrA-S83Y	-	-	3	Male	Years	Outpatient		Delhi	2018-07-30	Susceptible	25	Susceptible	20	Susceptible	25	Susceptible	25	Susceptible	14	Intermediate	22
T10134	ERR5201057	India	1	4.3.1	-	gyrA-S83Y	-	-	3	Female	Years	Outpatient		Delhi	2018-08-01	Susceptible	25	Susceptible	25	Susceptible	24	Susceptible	28	Susceptible	15	Intermediate	21
T10136	ERR5201205	India	2	2.2.2	-	gyrA-S83F	-	IncFIB(pHCM2)	7	Male	Years	Inpatient		Delhi	2018-08-03	Susceptible	28	Susceptible	25	Susceptible	25	Susceptible	30	Susceptible	17	Intermediate	23
T10139	ERR5200880	India	2	2.5	-	gyrA-S83F	-	IncFIB(pHCM2)	9	Male	Years	Outpatient		Delhi	2018-08-07	Susceptible	25	Susceptible	20	Susceptible	25	Susceptible	30	Susceptible	15	Intermediate	21
T10140	ERR5201096	India	1	4.3.1.1	-	gyrA-S83F	-	-	6	Male	Years	Inpatient		Delhi	2018-08-08	Susceptible	25	Susceptible	25	Susceptible	25	Susceptible	25	Susceptible	14	Intermediate	24
T10141	ERR5201012	India	1	4.3.1.2	-	gyrA-S83F,gyrA-D87N,parC-S80I	-	-	6	Male	Years	Inpatient		Delhi	2018-08-08	Susceptible	25	Susceptible	25	Susceptible	27	Susceptible	30	Susceptible	15	Resistant	12
T10142	ERR5201059	India	2	2.5	-	gyrA-S83F	-	IncFIB(pHCM2)	3	Male	Years	Outpatient		Delhi	2018-05-17	Susceptible	25	Resistant	12	Susceptible	25	Susceptible	30	Susceptible	15	Intermediate	24
T10143	ERR5200896	India	2	2.2.2	-	gyrA-S83F	-	IncFIB(pHCM2)	3	Male	Years	Outpatient		Delhi	2018-08-13	Susceptible	25	Susceptible	20	Susceptible	25	Susceptible	30	Susceptible	15	Intermediate	22
T10175	ERR5201231	India	2	2.2.2	blaTEM-1,catA1,sul2	gyrA-S83F	-	IncFIB(pHCM2)	5	Male	Years	Outpatient		Delhi	2018-09-24	Resistant	6	Resistant	6	Resistant	6	Susceptible	30	Susceptible	15	Intermediate	22
T10209	ERR5201136	India	1	4.3.1.1	blaTEM-1,catA1,dfrA7,sul1,sul2	gyrA-S83Y	-	IncFIB(pHCM2)	1	Male	Years	Outpatient		Delhi	2018-11-08	Resistant	6	Resistant	6	Resistant	6	Susceptible	30	Susceptible	16	Intermediate	25
T10219	ERR5201186	India	1	4.3.1.1	blaTEM-1,catA1,dfrA7,sul1,sul2	gyrA-S83Y	-	IncFIB(pHCM2)	2	Male	Years	Outpatient		Delhi	2018-11-20	Resistant	6	Resistant	6	Resistant	6	Susceptible	30	Susceptible	16	Intermediate	25
T10227	ERR5201257	India	1	4.3.1.1	blaTEM-1,catA1,dfrA7,sul1,sul2	gyrA-S83Y	-	IncFIB(pHCM2)	1	Male	Years	Inpatient		Delhi	2018-11-27	Resistant	6	Resistant	10	Resistant	6	Susceptible	30	Susceptible	14	Intermediate	23
T10255	ERR5201322	India	1	4.3.1.1	blaTEM-1,catA1,dfrA7,sul1,sul2	gyrA-S83Y	-	IncFIB(pHCM2)	6	Male	Years	Outpatient		Delhi	2019-01-02	Resistant	6	Resistant	6	Resistant	6	Susceptible	26	Susceptible	13	Resistant	18
T10259	ERR5201256	India	1	4.3.1	blaTEM-1,catA1,dfrA7,sul1,sul2	gyrA-S83Y	-	-	3	Female	Years	Inpatient		Delhi	2019-01-09	Resistant	6	Resistant	10	Resistant	6	Susceptible	23	Susceptible	16	Intermediate	23
T10292	ERR5201242	India	1	4.3.1	-	gyrA-S83Y	-	-	6	Male	Years	Outpatient		Delhi	2019-02-25	Resistant	6	Resistant	6	Resistant	6	Susceptible	32	Susceptible	21	Intermediate	24
T10308	ERR5201041	India	1	4.3.1.1	blaTEM-1,catA1,dfrA7,sul1,sul2	gyrA-S83Y	-	IncFIB(pHCM2)	5	Male	Years	Outpatient		Delhi	2019-03-14	Resistant	6	Resistant	6	Resistant	6	Susceptible	35	Susceptible	17	Intermediate	25
T10313	ERR5200971	India	1	4.3.1.1	blaTEM-1,catA1,dfrA7,sul1,sul2	gyrA-S83Y	-	IncFIB(pHCM2)	2	Male	Years	Inpatient		Delhi	2019-03-18	Resistant	6	Resistant	6	Resistant	6	Susceptible	33	Susceptible	22	Intermediate	25
U10049	ERR4790758	India	1	4.3.1.2	-	gyrA-S83F	-	-	22	Male	Years	Inpatient	RAGUNATHPUR		2018-03-29	Susceptible	30	Susceptible	18	Susceptible	30	Susceptible	35	Susceptible	17	Resistant	18
U10239	ERR4790775	India	2	2.2.4	-	gyrA-S83F	-	-	26	Male	Years	Inpatient	MAJHARIYA		2018-07-24	Susceptible	30	Susceptible	25	Susceptible	32	Susceptible	32	Susceptible	16	Intermediate	24
U10468	ERR5200935	India	1	4.3.1	-	gyrA-S83Y	-	-	18	Female	Years	Inpatient	RAXAUL TOWN		2018-10-22	Susceptible	25	Susceptible	25	Susceptible	20	Susceptible	28	Susceptible	16	Resistant	20
U10719	ERR5201226	India	1	4.3.1.2	-	gyrA-S83F,gyrA-D87N,parC-S80I	-	-	35	Female	Years	Inpatient	JAKIYARI		2019-03-02	Susceptible	23	Susceptible	28	Susceptible	19	Susceptible	27	Susceptible	15	Resistant	10
U10973	ERR5201292	India	2	2.5	-	gyrA-S83F	-	IncFIB(pHCM2)	20	Male	Years	Inpatient	DHANGARHWA		2019-06-16	Susceptible	30	Susceptible	25	Susceptible	33	Susceptible	35	Susceptible	18	Intermediate	27
U10984	ERR5201083	India	1	4.3.1.1	-	gyrA-S83Y	-	-	16	Female	Years	Inpatient	KAURIHAR		2019-06-20	Susceptible	28	Susceptible	30	Susceptible	33	Susceptible	35	Susceptible	20	Intermediate	27
V10020	ERR4634521	India	1	4.3.1.2	-	gyrA-S83F	-	-	6	Male	Years	Outpatient		Vellore	2017-05-04	Susceptible	28	Susceptible	27	Susceptible	25	Susceptible	30	Susceptible	15	Intermediate	23
V10048	ERR4634490	India	1	4.3.1.2	-	gyrA-S83F	-	-	6	Male	Years	Outpatient		Vellore	2017-12-10	Susceptible	22	Susceptible	23	Susceptible	23	Susceptible	27	Susceptible	15	Intermediate	24
V10101	ERR4634527	India	1	4.3.1.2	-	gyrA-S83F	-	-	6	Female	Years	Outpatient		Vellore	2017-03-11	Susceptible	28	Susceptible	23	Susceptible	26	Susceptible	30	Susceptible	18	Intermediate	23
V10102	ERR4790661	India	1	4.3.1.2	-	gyrA-S83F	-	-	5	Male	Years	Outpatient		Vellore	2017-10-30	Susceptible	25	Susceptible	26	Susceptible	26	Susceptible	32	Susceptible	18	Intermediate	23
V10107	ERR4634545	India	1	4.3.1.2	-	gyrA-S83F	-	-	12	Female	Years	Outpatient		Vellore	2017-11-16	Susceptible	25	Susceptible	25	Susceptible	25	Susceptible	27	Susceptible	15	Intermediate	22
V10126	ERR6118075	India	1	4.3.1.1	-	gyrA-S83Y	-	-	7	Male	Years	Inpatient		Vellore	2019-10-09	Susceptible	26	Susceptible	23	Susceptible	30	Susceptible	30	Susceptible	16	Intermediate	24
V10211	ERR4634580	India	1	4.3.1.2	-	gyrA-S83F	-	-	6	Female	Years	Outpatient		Vellore	2017-11-02	Susceptible	25	Susceptible	25	Susceptible	25	Susceptible	25	Susceptible	18	Intermediate	23
V10217	ERR4790739	India	1	4.3.1.2	-	gyrA-S83F	-	-	13	Male	Years	Outpatient		Vellore	2018-11-30	Susceptible	22	Susceptible	20	Susceptible	20	Susceptible	26	Susceptible	19	Intermediate	25
V10228	ERR4790771	India	1	4.3.1.1	-	gyrA-S83Y	-	-	4	Female	Years	Outpatient		Vellore	2018-05-30	Susceptible	24	Susceptible	26	Susceptible	26	Susceptible	32	Susceptible	24	Intermediate	21
V10245	ERR4634535	India	1	4.3.1.2	-	gyrA-S83F	-	-	12	Male	Years	Outpatient		Vellore	2017-04-11	Susceptible	30	Susceptible	26	Susceptible	28	Susceptible	30	Susceptible	18	Resistant	20
V10245_R	ERR6118076	India	1	4.3.1.1	-	gyrA-S83Y	-	-	14	Male	Years	Outpatient		Vellore	2019-12-10	Susceptible	24	Susceptible	23	Susceptible	30	Susceptible	30	Susceptible	17	Intermediate	25
V10250	ERR4634513	India	1	4.3.1.2	-	gyrA-S83F	-	-	5	Male	Years	Outpatient		Vellore	2017-10-17	Susceptible	24	Susceptible	26	Susceptible	26	Susceptible	32	Susceptible	18	Resistant	20
V11013	ERR6118077	India	1	4.3.1.2	-	gyrA-S83Y	-	p0111	8	Male	Years	Outpatient		Vellore	2019-08-31	Susceptible	22	Susceptible	22	Susceptible	23	Susceptible	27	Susceptible	23	Intermediate	22
V11027	ERR4634501	India	1	4.3.1.2	-	gyrA-S83F	-	-	11	Female	Years	Outpatient		Vellore	2017-11-08	Susceptible	25	Susceptible	25	Susceptible	22	Susceptible	28	Susceptible	18	Intermediate	24
V11030	ERR4634491	India	1	4.3.1.2	-	gyrA-S83F	-	-	10	Male	Years	Outpatient		Vellore	2017-06-11	Susceptible	24	Susceptible	28	Susceptible	28	Susceptible	32	Susceptible	18	Intermediate	25
V11036	ERR4790662	India	1	4.3.1.2	-	gyrA-S83F	-	-	8	Female	Years	Outpatient		Vellore	2017-12-09	Susceptible	22	Susceptible	20	Susceptible	25	Susceptible	30	Susceptible	20	Intermediate	22
V11037	ERR4634514	India	1	4.3.1.2	-	gyrA-S83F	-	-	5	Male	Years	Outpatient		Vellore	2017-07-11	Susceptible	28	Susceptible	26	Susceptible	24	Susceptible	32	Susceptible	18	Intermediate	22
V11038	ERR4634508	India	1	4.3.1.2	-	gyrA-S83F	-	-	4	Female	Years	Outpatient		Vellore	2017-07-11	Susceptible	28	Susceptible	28	Susceptible	26	Susceptible	32	Susceptible	28	Intermediate	25
V11052	ERR6118078	India	1	4.3.1.2	-	gyrA-S83F	-	-	9	Male	Years	Outpatient		Vellore	2019-05-14	Susceptible	23	Susceptible	24	Susceptible	29	Susceptible	30	Susceptible	16	Intermediate	24
V11053	ERR6118079	India	1	4.3.1.2	-	gyrA-S83F	-	-	8	Female	Years	Outpatient		Vellore	2019-06-14	Susceptible	24	Susceptible	25	Susceptible	25	Susceptible	28	Susceptible	17	Intermediate	25
V11054	ERR6118080	India	1	4.3.1.2	-	gyrA-S83F	-	-	6	Female	Years	Outpatient		Vellore	2019-06-15	Susceptible	25	Susceptible	21	Susceptible	25	Susceptible	30	Susceptible	30	Intermediate	22
V11058	ERR4790703	India	1	4.3.1.2	-	gyrA-S83F	-	-	9	Male	Years	Outpatient		Vellore	2018-12-06	Susceptible	28	Susceptible	26	Susceptible	26	Susceptible	25	Susceptible	20	Intermediate	22
V11094	ERR6118081	India	1	4.3.1.2	-	gyrA-S83F	-	-	11	Male	Years	Outpatient		Vellore	2019-06-03	Susceptible	24	Susceptible	25	Susceptible	25	Susceptible	30	Susceptible	13	Susceptible	20
V11154	ERR6118082	India	1	4.3.1.2	-	gyrA-S83F	-	-	4	Male	Years	Outpatient		Vellore	2019-05-22	Susceptible	25	Susceptible	20	Susceptible	22	Susceptible	27	Susceptible	20	Intermediate	24
V11187	ERR6118083	India	1	4.3.1.2	-	gyrA-S83Y	-	p0111	6	Female	Years	Inpatient		Vellore	2019-02-09	Susceptible	22	Susceptible	18	Susceptible	22	Susceptible	30	Susceptible	15	Resistant	20
V11209	ERR6184154	India	1	4.3.1.2	-	gyrA-S83F	-	-	10	Male	Years	Inpatient		Vellore	-	NA	NA	NA	NA	NA	NA	NA	NA	NA	NA	NA	NA
V11233	ERR4634520	India	1	4.3.1.2	-	gyrA-S83F	-	-	2	Female	Years	Inpatient		Vellore	2017-08-11	Susceptible	28	Susceptible	26	Susceptible	26	Susceptible	32	Susceptible	20	Intermediate	23
V11235	ERR4634554	India	1	4.3.1.2	-	gyrA-S83F	-	-	4	Female	Years	Outpatient		Vellore	2017-11-20	Susceptible	24	Susceptible	28	Susceptible	25	Susceptible	32	Susceptible	18	Susceptible	26
V11261	ERR6118084	India	1	4.3.1.2	-	gyrA-S83Y	-	p0111	10	Female	Years	Outpatient		Vellore	2019-04-09	Susceptible	27	Susceptible	22	Susceptible	26	Susceptible	34	Susceptible	17	Intermediate	25
V11270	ERR6118085	India	1	4.3.1.2	-	gyrA-S83Y	-	p0111	10	Female	Years	Outpatient		Vellore	19/08/2019	Susceptible	25	Susceptible	25	Susceptible	25	Susceptible	30	Susceptible	19	Intermediate	25
V11287	ERR4634553	India	1	4.3.1.2	-	gyrA-S83F	-	-	5	Female	Years	Outpatient		Vellore	2017-06-11	Susceptible	30	Susceptible	28	Susceptible	28	Susceptible	32	Susceptible	18	Intermediate	26
V11297	ERR4634538	India	1	4.3.1.2	-	gyrA-S83F	-	-	11	Female	Years	Outpatient		Vellore	2017-08-21	Susceptible	28	Susceptible	19	Susceptible	26	Susceptible	30	Susceptible	26	Intermediate	25
V11326	ERR6118086	India	1	4.3.1.2	-	gyrA-S83Y	-	p0111	3	Female	Years	Outpatient		Vellore	2019-08-30	Susceptible	26	Susceptible	22	Susceptible	25	Susceptible	28	Susceptible	19	Intermediate	25
V11358	ERR6184157	India	1	4.3.1.2	-	gyrA-S83Y	-	p0111	7	Male	Years	Outpatient		Vellore	-	Susceptible	23	Susceptible	20	Susceptible	21	Susceptible	30	Susceptible	18	Intermediate	23
V12033	ERR4634500	India	1	4.3.1.2	-	gyrA-S83Y	-	-	3	Female	Years	Outpatient		Vellore	2017-06-03	Susceptible	25	Susceptible	23	Susceptible	25	Susceptible	27	Susceptible	22	Intermediate	21
V12165	ERR4634496	India	1	4.3.1.2	-	gyrA-S83F	-	-	11	Female	Years	Outpatient		Vellore	2017-09-25	Susceptible	26	Susceptible	28	Susceptible	30	Susceptible	32	Susceptible	20	Intermediate	23
V13009	ERR6118087	India	1	4.3.1.2	-	gyrA-S83F	-	-	8	Male	Years	Inpatient		Vellore	2019-06-04	Susceptible	25	Susceptible	20	Susceptible	25	Susceptible	30	Susceptible	14	Intermediate	21
V13024	ERR4790752	India	1	4.3.1.2	-	gyrA-S83F	-	-	6	Male	Years	Outpatient		Vellore	2018-07-05	Susceptible	24	Susceptible	28	Susceptible	26	Susceptible	32	Susceptible	23	Resistant	20
V13025	ERR4634510	India	1	4.3.1.2	-	gyrA-S83F	-	-	4	Male	Years	Outpatient		Vellore	2017-08-17	Susceptible	20	Susceptible	20	Susceptible	28	Susceptible	30	Susceptible	19	Intermediate	22
V13052	ERR6118088	India	1	4.3.1.2	-	gyrA-S83F	-	-	7	Male	Years	Outpatient		Vellore	2019-05-22	Susceptible	24	Susceptible	20	Susceptible	22	Susceptible	30	Susceptible	18	Intermediate	23
V13056	ERR6184155	India	1	4.3.1.2	-	gyrA-S83F	-	-	9	Female	Years	Outpatient		Vellore	-	NA	NA	NA	NA	NA	NA	NA	NA	NA	NA	NA	NA
V13083	ERR4790716	India	1	4.3.1.2	-	gyrA-S83F	-	-	6	Female	Years	Outpatient		Vellore	2018-05-04	Susceptible	26	Susceptible	28	Susceptible	26	Susceptible	30	Susceptible	21	Resistant	17
V13101	ERR4634492	India	1	4.3.1.2	-	gyrA-S83Y	-	-	7	Male	Years	Outpatient		Vellore	2017-02-14	Susceptible	25	Susceptible	22	Susceptible	25	Susceptible	25	Susceptible	18	Intermediate	21
V13115	ERR6118089	India	1	4.3.1.2	-	gyrA-S83F	-	-	13	Male	Years	Outpatient		Vellore	2019-06-06	Susceptible	23	Susceptible	22	Susceptible	25	Susceptible	28	Susceptible	16	Intermediate	21
V13120	ERR6118090	India	1	4.3.1.2	-	gyrA-S83F	-	-	8	Female	Years	Outpatient		Vellore	2018-01-27	Susceptible	22	Susceptible	19	Susceptible	22	Susceptible	25	Susceptible	24	Intermediate	21
V13121	ERR4790735	India	1	4.3.1.2	-	gyrA-S83F	-	-	5	Male	Years	Outpatient		Vellore	2018-05-04	Susceptible	24	Susceptible	28	Susceptible	26	Susceptible	30	Susceptible	21	Resistant	19
V13176	ERR6118091	India	1	4.3.1.2	-	gyrA-S83Y	-	p0111	6	Female	Years	Outpatient		Vellore	2019-02-16	Susceptible	22	Susceptible	18	Susceptible	26	Susceptible	26	Susceptible	15	Resistant	16
V13189	ERR6118092	India	1	4.3.1.2	-	gyrA-S83F	-	-	7	Female	Years	Outpatient		Vellore	2019-05-16	Susceptible	25	Susceptible	20	Susceptible	30	Susceptible	28	Susceptible	18	Intermediate	25
V13190	ERR6118093	India	1	4.3.1.2	-	gyrA-S83F	-	-	6	Male	Years	Outpatient		Vellore	2019-05-22	Susceptible	23	Susceptible	20	Susceptible	27	Susceptible	27	Susceptible	14	Intermediate	23
V13206	ERR6118094	India	1	4.3.1.2	-	gyrA-S83Y	-	p0111	3	Male	Years	Outpatient		Vellore	2019-06-17	Susceptible	25	Susceptible	24	Susceptible	28	Susceptible	32	Susceptible	29	Intermediate	27
V13207	ERR4634526	India	1	4.3.1.2	-	gyrA-S83F	-	-	6	Male	Years	Outpatient		Vellore	2017-10-19	Susceptible	24	Susceptible	20	Susceptible	24	Susceptible	30	Susceptible	17	Intermediate	26
V13208	ERR4634506	India	1	4.3.1.2	-	gyrA-S83F	-	-	3.49589	Male	Years	Inpatient		Vellore	2017-10-17	Susceptible	24	Susceptible	28	Susceptible	26	Susceptible	32	Susceptible	23	Intermediate	21
V13213	ERR6118095	India	1	4.3.1.2	-	gyrA-S83Y	-	p0111	6	Female	Years	Outpatient		Vellore	2019-06-17	Susceptible	29	Susceptible	26	Susceptible	26	Susceptible	30	Susceptible	19	Intermediate	26
V13232	ERR4634583	India	1	4.3.1.2	-	gyrA-S83F	-	-	12	Female	Years	Outpatient		Vellore	2017-05-25	Susceptible	28	Susceptible	25	Susceptible	28	Susceptible	30	Susceptible	15	Intermediate	25
V13248	ERR4634525	India	1	4.3.1.2	-	gyrA-S83F	-	-	8	Female	Years	Outpatient		Vellore	2017-10-07	Susceptible	25	Susceptible	20	Susceptible	29	Susceptible	32	Susceptible	18	Intermediate	22
V13263	ERR6118096	India	1	4.3.1.2	-	gyrA-S83F	-	-	6	Female	Years	Outpatient		Vellore	2019-08-20	Susceptible	25	Susceptible	25	Susceptible	26	Susceptible	25	Susceptible	20	Intermediate	25
V13264	ERR6118097	India	1	4.3.1.2	-	gyrA-S83F	-	-	5	Male	Years	Outpatient		Vellore	2019-08-26	Susceptible	23	Susceptible	25	Susceptible	25	Susceptible	26	Susceptible	18	Intermediate	23
V13307	ERR6118098	India	1	4.3.1.2	-	gyrA-S83F	-	-	7	Female	Years	Outpatient		Vellore	2019-05-14	Susceptible	24	Susceptible	23	Susceptible	27	Susceptible	31	Susceptible	16	Intermediate	25
V14032	ERR4634537	India	1	4.3.1.2	-	gyrA-S83F	-	-	9	Male	Years	Outpatient		Vellore	2017-05-15	Susceptible	25	Susceptible	20	Susceptible	25	Susceptible	25	Susceptible	15	Intermediate	23
V14044	ERR6118099	India	1	4.3.1.2	-	gyrA-S83Y	-	p0111	7	Female	Years	Inpatient		Vellore	2019-04-29	Susceptible	26	Susceptible	22	Susceptible	24	Susceptible	30	Susceptible	17	Intermediate	21
V14064	ERR4634574	India	1	4.3.1.2	-	gyrA-S83F	-	-	13	Female	Years	Outpatient		Vellore	2018-08-16	Susceptible	25	Susceptible	21	Susceptible	25	Susceptible	30	Susceptible	13	Resistant	18
V14116	ERR4634550	India	1	4.3.1.2	-	gyrA-S83F	-	-	3	Male	Years	Outpatient		Vellore	2017-09-20	Susceptible	25	Susceptible	18	Susceptible	20	Susceptible	32	Susceptible	24	Resistant	20
V14126	ERR6118100	India	1	4.3.1.2	-	gyrA-S83F	-	-	10	Male	Years	Outpatient		Vellore	2019-05-15	Susceptible	28	Susceptible	27	Susceptible	30	Susceptible	32	Susceptible	20	Intermediate	28
V14127	ERR6118101	India	1	4.3.1.2	-	gyrA-S83F	-	-	8	Female	Years	Outpatient		Vellore	2019-05-20	Susceptible	25	Susceptible	20	Susceptible	23	Susceptible	30	Susceptible	16	Intermediate	23
V14149	ERR6118102	India	1	4.3.1.2	-	gyrA-S83F	-	-	5	Female	Years	Outpatient		Vellore	2019-06-24	Susceptible	25	Susceptible	28	Susceptible	21	Susceptible	29	Susceptible	16	Intermediate	23
V14175	ERR6118103	India	1	4.3.1.2	-	gyrA-S83F	-	-	5	Male	Years	Outpatient		Vellore	2019-04-28	Susceptible	24	Susceptible	23	Susceptible	28	Susceptible	30	Susceptible	18	Resistant	18
V14178	ERR6118104	India	1	4.3.1.2	-	gyrA-S83F	-	-	12	Female	Years	Inpatient		Vellore	2019-05-13	Susceptible	22	Susceptible	22	Susceptible	25	Susceptible	25	Susceptible	25	Intermediate	25
V14267	ERR6118105	India	1	4.3.1.1	-	gyrA-S83Y	-	-	9	Male	Years	Outpatient		Vellore	2019-10-18	Susceptible	25	Susceptible	25	Susceptible	25	Susceptible	26	Susceptible	24	Intermediate	30
V14278	ERR6118106	India	1	4.3.1.2	-	gyrA-S83F	-	-	9	Female	Years	Outpatient		Vellore	2019-06-12	Susceptible	22	Susceptible	20	Susceptible	27	Susceptible	29	Susceptible	20	Intermediate	23
V15029	ERR4992824	India	1	4.3.1.2	-	gyrA-S83F	-	-	7	Female	Years	Outpatient		Vellore	-	Susceptible	24	Susceptible	25	Susceptible	25	Susceptible	25	Susceptible	18	Intermediate	25
V15047	ERR4634551	India	1	4.3.1.2	-	gyrA-S83Y	-	-	7	Female	Years	Outpatient		Vellore	2017-10-10	Susceptible	28	Susceptible	26	Susceptible	30	Susceptible	32	Susceptible	21	Intermediate	24
V15121	ERR6184517	India	1	4.3.1.2	-	gyrA-S83F	-	-	11	Female	Years	Outpatient		Vellore	-	NA	NA	NA	NA	NA	NA	NA	NA	NA	NA	NA	NA
V15133	ERR6118107	India	1	4.3.1.2	-	gyrA-S83F	-	-	12	Male	Years	Inpatient		Vellore	2019-04-16	Susceptible	25	Susceptible	21	Susceptible	26	Susceptible	28	Susceptible	14	Intermediate	21
V15160	ERR4634555	India	1	4.3.1.2	-	gyrA-S83F	-	-	14	Male	Years	Outpatient		Vellore	2018-02-24	Susceptible	22	Susceptible	20	Susceptible	25	Susceptible	25	Susceptible	18	Intermediate	25
V15164	ERR6118108	India	1	4.3.1.2	-	gyrA-S83F	-	-	12	Male	Years	Outpatient		Vellore	2019-06-20	Susceptible	25	Susceptible	24	Susceptible	30	Susceptible	30	Susceptible	16	Intermediate	25
V15170	ERR6118109	India	1	4.3.1.2	-	gyrA-S83F	-	-	5	Female	Years	Inpatient		Vellore	2019-05-15	Susceptible	25	Susceptible	24	Susceptible	28	Susceptible	32	Susceptible	21	Intermediate	26
V15176	ERR4992768	India	1	4.3.1.2	-	gyrA-S83F	-	-	9	Male	Years	Outpatient		Vellore	2017-06-13	Susceptible	25	Susceptible	24	Susceptible	25	Susceptible	30	Susceptible	20	Intermediate	25
V15176_R	ERR6118110	India	1	4.3.1.2	-	gyrA-S83F	-	-	9	Male	Years	Outpatient		Vellore	2019-04-29	Susceptible	25	Susceptible	26	Susceptible	20	Susceptible	30	Susceptible	15	Intermediate	22
V15204	ERR4634534	India	1	4.3.1.2	-	gyrA-S83F	-	-	5	Female	Years	Outpatient		Vellore	2017-10-24	Susceptible	24	Susceptible	26	Susceptible	28	Susceptible	32	Susceptible	25	Intermediate	23
V15208	ERR6118111	India	1	4.3.1.2	-	gyrA-S83Y	-	p0111	5	Female	Years	Outpatient		Vellore	2019-03-09	Susceptible	25	Susceptible	23	Susceptible	25	Susceptible	30	Susceptible	24	Resistant	20
V15209	ERR4823026	India	1	4.3.1.2	-	gyrA-S83F	-	-	9	Female	Years	Outpatient		Vellore	2017-08-29	Susceptible	27	Susceptible	25	Susceptible	29	Susceptible	30	Susceptible	18	Intermediate	25
V15229	ERR6118112	India	1	4.3.1.2	-	gyrA-S83Y	-	p0111	12	Female	Years	Outpatient		Vellore	2019-02-16	Susceptible	20	Susceptible	22	Susceptible	20	Susceptible	25	Susceptible	15	Resistant	15
V15252	ERR4634519	India	1	4.3.1.2	-	gyrA-S83F	-	-	9	Female	Years	Outpatient		Vellore	2017-10-19	Susceptible	24	Susceptible	21	Susceptible	28	Susceptible	30	Susceptible	20	Intermediate	27
V15306	ERR6118113	India	1	4.3.1.2	-	gyrA-S83F	-	-	3	Female	Years	Inpatient		Vellore	2019-04-24	Susceptible	25	Susceptible	25	Susceptible	20	Susceptible	30	Susceptible	25	Resistant	16
V15311	ERR6118114	India	1	4.3.1.2	-	gyrA-S83F	-	-	2	Female	Years	Inpatient		Vellore	2019-05-20	Susceptible	25	Susceptible	23	Susceptible	24	Susceptible	30	Susceptible	16	Intermediate	23
V15322	ERR6118115	India	1	4.3.1.2	-	gyrA-S83Y	-	p0111	3	Female	Years	Outpatient		Vellore	2019-02-24	Susceptible	26	Susceptible	22	Susceptible	25	Susceptible	30	Susceptible	16	Resistant	19
V15341	ERR6118116	India	1	4.3.1.2	-	gyrA-S83Y	-	p0111	6	Female	Years	Outpatient		Vellore	2019-02-13	Susceptible	25	Susceptible	23	Susceptible	26	Susceptible	30	Susceptible	18	Intermediate	21
V15360	ERR4790754	India	1	4.3.1.2	-	gyrA-S83F	-	-	4	Male	Years	Outpatient		Vellore	2018-06-29	Susceptible	24	Susceptible	26	Susceptible	30	Susceptible	32	Susceptible	20	Intermediate	24
V15362	ERR6118117	India	1	4.3.1.2	-	gyrA-S83F	-	-	1	Female	Years	Outpatient		Vellore	2019-05-23	Susceptible	22	Susceptible	20	Susceptible	25	Susceptible	30	Susceptible	18	Resistant	20
V16053	ERR6118118	India	1	4.3.1.2	-	gyrA-S83F	-	-	8	Female	Years	Inpatient		Vellore	2019-05-11	Susceptible	25	Susceptible	25	Susceptible	22	Susceptible	25	Susceptible	20	Intermediate	21
V16062	ERR6118119	India	1	4.3.1.2	-	gyrA-S83F	-	-	9	Female	Years	Outpatient		Vellore	2019-05-03	Susceptible	24	Susceptible	25	Susceptible	26	Susceptible	30	Susceptible	20	Intermediate	23
V16065	ERR6118120	India	1	4.3.1.2	-	gyrA-S83F	-	-	13	Female	Years	Outpatient		Vellore	2017-05-19	Susceptible	28	Susceptible	23	Susceptible	25	Susceptible	30	Susceptible	18	Intermediate	25
V16100	ERR4634517	India	1	4.3.1.2	-	gyrA-S83F	-	-	6	Male	Years	Outpatient		Vellore	2017-09-02	Susceptible	24	Susceptible	30	Susceptible	30	Susceptible	32	Susceptible	23	Intermediate	28
V16122	ERR6118121	India	1	4.3.1.2	-	gyrA-S83F	-	-	10	Female	Years	Outpatient		Vellore	2019-05-13	Susceptible	25	Susceptible	25	Susceptible	25	Susceptible	25	Susceptible	20	Intermediate	25
V16128	ERR4992750	India	1	4.3.1.2	-	gyrA-S83F	-	-	11	Male	Years	Outpatient		Vellore	2017-08-17	Susceptible	28	Susceptible	26	Susceptible	27	Susceptible	30	Susceptible	19	Intermediate	23
V16160	ERR6118122	India	1	4.3.1.2	-	gyrA-S83F	-	-	10	Female	Years	Outpatient		Vellore	2019-07-23	Susceptible	22	Susceptible	20	Susceptible	25	Susceptible	25	Susceptible	14	Intermediate	22
V16170	ERR4790672	India	1	4.3.1.2	-	gyrA-S83F	-	-	10	Male	Years	Outpatient		Vellore	2018-07-06	Susceptible	24	Susceptible	28	Susceptible	30	Susceptible	32	Susceptible	25	Intermediate	24
V16183	ERR6118123	India	1	4.3.1.2	-	gyrA-S83F	-	-	8	Male	Years	Inpatient		Vellore	2019-05-02	Susceptible	25	Susceptible	25	Susceptible	25	Susceptible	30	Susceptible	20	Intermediate	24
V16265	ERR4634518	India	1	4.3.1.2	-	gyrA-S83F	-	-	13	Male	Years	Outpatient		Vellore	2017-10-02	Susceptible	26	Susceptible	28	Susceptible	26	Susceptible	32	Susceptible	20	Intermediate	21
V16266	ERR4634542	India	1	4.3.1.2	-	gyrA-S83F	-	-	6	Male	Years	Outpatient		Vellore	2017-10-09	Susceptible	26	Susceptible	28	Susceptible	30	Susceptible	32	Susceptible	18	Intermediate	24
V16293	V16293	India	1	4.3.1.2	-	gyrA-S83F	-	-	NA	NA	Years	NA		Vellore	-	NA	NA	NA	NA	NA	NA	NA	NA	NA	NA	NA	NA
V16298	ERR6118124	India	1	4.3.1.2	-	gyrA-S83F	-	-	7	Female	Years	Inpatient		Vellore	2019-06-17	Susceptible	30	Susceptible	20	Susceptible	30	Susceptible	34	Susceptible	14	Intermediate	24
V16299	ERR6118125	India	1	4.3.1.2	-	gyrA-S83F	-	-	5	Male	Years	Outpatient		Vellore	2019-06-19	Susceptible	22	Susceptible	25	Susceptible	30	Susceptible	32	Susceptible	17	Intermediate	24
V16348	ERR4634564	India	1	4.3.1.2	-	gyrA-S83F	-	-	8	Male	Years	Outpatient		Vellore	2018-03-21	Susceptible	22	Susceptible	20	Susceptible	25	Susceptible	25	Susceptible	20	Intermediate	24
V17012	ERR4634502	India	1	4.3.1.2	-	gyrA-S83F	-	-	5	Male	Years	Outpatient		Vellore	2017-08-28	Susceptible	25	Susceptible	25	Susceptible	27	Susceptible	35	Susceptible	19	Intermediate	25
V17031	ERR4634528	India	1	4.3.1.2	-	gyrA-S83F	-	-	11	Female	Years	Outpatient		Vellore	2017-11-09	Susceptible	28	Susceptible	25	Susceptible	23	Susceptible	32	Susceptible	18	Intermediate	25
V17056	ERR4790665	India	1	4.3.1.2	-	gyrA-S83F	-	-	5	Male	Years	Outpatient		Vellore	2017-08-17	Susceptible	30	Susceptible	22	Susceptible	28	Susceptible	30	Susceptible	20	Intermediate	25
V17057	ERR4634547	India	1	4.3.1.2	-	gyrA-S83F	-	-	4	Female	Years	Outpatient		Vellore	2017-08-23	Susceptible	27	Susceptible	24	Susceptible	27	Susceptible	28	Susceptible	20	Intermediate	24
V17067	ERR6118126	India	1	4.3.1.2	-	gyrA-S83F	-	-	6	Male	Years	Outpatient		Vellore	2019-10-08	Susceptible	24	Susceptible	25	Susceptible	25	Susceptible	28	Susceptible	17	Intermediate	22
V17072	ERR4790664	India	1	4.3.1.2	-	gyrA-S83F	-	-	6	Female	Years	Outpatient		Vellore	2017-11-01	Susceptible	25	Susceptible	26	Susceptible	30	Susceptible	32	Susceptible	20	Intermediate	23
V17108	ERR6118127	India	1	4.3.1.2	-	gyrA-S83F	-	-	6	Male	Years	Outpatient		Vellore	2019-10-07	Susceptible	27	Susceptible	25	Susceptible	30	Susceptible	30	Susceptible	20	Intermediate	27
V17133	ERR6118128	India	1	4.3.1.2	-	gyrA-S83Y	-	p0111	14	Female	Years	Outpatient		Vellore	2019-06-18	Susceptible	25	Susceptible	21	Susceptible	29	Susceptible	32	Susceptible	18	Intermediate	25
V17135	ERR6118129	India	1	4.3.1.2	-	gyrA-S83Y	-	p0111	14	Female	Years	Outpatient		Vellore	2019-06-18	Susceptible	24	Susceptible	20	Susceptible	26	Susceptible	30	Susceptible	14	Intermediate	22
V17327	ERR6118130	India	1	4.3.1.2	-	gyrA-S83F	-	-	3	Male	Years	Outpatient		Vellore	2019-04-24	Susceptible	23	Susceptible	25	Susceptible	25	Susceptible	30	Susceptible	15	Intermediate	24
V17349	ERR6118131	India	1	4.3.1.2	-	gyrA-S83Y	-	p0111	8	Male	Years	Inpatient		Vellore	2019-02-13	Susceptible	25	Susceptible	26	Susceptible	26	Susceptible	28	Susceptible	18	Intermediate	21
V18014	ERR6118132	India	1	4.3.1.2	-	gyrA-S83F	-	-	8	Male	Years	Outpatient		Vellore	2017-09-30	Susceptible	26	Susceptible	24	Susceptible	28	Susceptible	32	Susceptible	18	Intermediate	23
V18025	ERR4790685	India	1	4.3.1.2	-	gyrA-S83F	-	-	10	Male	Years	Outpatient		Vellore	2018-01-10	Susceptible	22	Susceptible	19	Susceptible	22	Susceptible	25	Susceptible	18	Intermediate	23
V18031	ERR4634505	India	1	4.3.1.2	-	gyrA-S83F	-	-	6	Male	Years	Outpatient		Vellore	2017-09-27	Susceptible	26	Susceptible	28	Susceptible	30	Susceptible	32	Susceptible	18	Intermediate	21
V18092	ERR4634509	India	1	4.3.1.1	-	-	-	-	10	Male	Years	Outpatient		Vellore	2017-03-15	Susceptible	27	Susceptible	25	Susceptible	27	Susceptible	27	Resistant	10	Intermediate	25
V18112	ERR4634511	India	1	4.3.1.2	-	gyrA-S83F	-	-	5	Male	Years	Outpatient		Vellore	2017-08-28	Susceptible	33	Susceptible	27	Susceptible	28	Susceptible	34	Susceptible	22	Intermediate	26
V18127	ERR6118133	India	1	4.3.1.2	-	gyrA-S83F	-	-	13	Female	Years	Outpatient		Vellore	2019-04-09	Susceptible	25	Susceptible	25	Susceptible	30	Susceptible	30	Susceptible	15	Intermediate	24
V18156	ERR4634557	India	1	4.3.1.2	-	gyrA-S83F	-	-	11	Male	Years	Inpatient		Vellore	2018-07-20	Susceptible	24	Susceptible	26	Susceptible	30	Susceptible	32	Susceptible	20	Intermediate	25
V18156_R	ERR6118134	India	1	4.3.1.2	-	gyrA-S83F	-	-	10	Male	Years	Outpatient		Vellore	2019-10-09	Susceptible	24	Susceptible	23	Susceptible	30	Susceptible	30	Susceptible	25	Intermediate	25
V18209	ERR6118135	India	1	4.3.1.2	-	gyrA-S83F	-	-	10	Male	Years	Outpatient		Vellore	2019-04-11	Susceptible	26	Susceptible	23	Susceptible	24	Susceptible	32	Susceptible	16	Intermediate	21
V18266	ERR4634586	India	1	4.3.1.2	-	gyrA-S83F	-	-	8	Female	Years	Outpatient		Vellore	2018-08-18	Susceptible	28	Susceptible	26	Susceptible	28	Susceptible	30	Susceptible	18	Resistant	20
V18303	ERR4790721	India	1	4.3.1.2	-	gyrA-S83F	-	-	1	Male	Years	Outpatient		Vellore	2018-11-22	Susceptible	22	Susceptible	22	Susceptible	22	Susceptible	25	Susceptible	14	Intermediate	25
V19019	ERR4790666	India	1	4.3.1.2	-	gyrA-S83F	-	-	5	Female	Years	Outpatient		Vellore	2017-09-13	Susceptible	22	Susceptible	25	Susceptible	25	Susceptible	30	Susceptible	20	Resistant	20
V19022	ERR6118136	India	1	4.3.1.2	-	gyrA-S83F	-	-	9	Female	Years	Outpatient		Vellore	2019-07-15	Susceptible	25	Susceptible	20	Susceptible	25	Susceptible	26	Susceptible	16	Intermediate	23
V19152	ERR4634546	India	1	4.3.1.2	-	gyrA-S83F	-	-	13	Male	Years	Outpatient		Vellore	2017-05-17	Susceptible	23	Susceptible	20	Susceptible	25	Susceptible	30	Susceptible	14	Intermediate	21
V19166	ERR4634572	India	1	4.3.1.2	-	gyrA-S83F	-	-	12	Female	Years	Outpatient		Vellore	2018-04-02	Susceptible	25	Susceptible	26	Susceptible	26	Susceptible	30	Susceptible	24	Resistant	20
V19211	ERR6118137	India	1	4.3.1.2	-	gyrA-S83F	-	-	12	Male	Years	Outpatient		Vellore	2019-10-17	Susceptible	26	Susceptible	21	Susceptible	26	Susceptible	30	Susceptible	20	Intermediate	30
V19241	ERR6118138	India	1	4.3.1.2	-	gyrA-S83F	-	-	4	Male	Years	Outpatient		Vellore	2019-09-16	Susceptible	24	Susceptible	25	Susceptible	25	Susceptible	28	Susceptible	17	Intermediate	21
V19242	ERR6118139	India	1	4.3.1.2	-	gyrA-S83F	-	-	4	Male	Years	Outpatient		Vellore	2019-08-31	Susceptible	27	Susceptible	22	Susceptible	25	Susceptible	27	Susceptible	17	Intermediate	25
V19256	ERR6118140	India	1	4.3.1.2	-	gyrA-S83F	-	-	12	Male	Years	Outpatient		Vellore	2019-10-04	Susceptible	26	Susceptible	25	Susceptible	35	Susceptible	35	Susceptible	17	Intermediate	26
V19299	ERR4634493	India	1	4.3.1.2	-	gyrA-S83F	-	-	11	Female	Years	Outpatient		Vellore	2017-08-07	Susceptible	25	Susceptible	28	Susceptible	20	Susceptible	28	Susceptible	17	Intermediate	24
V20050	ERR4790737	India	1	4.3.1.2	-	gyrA-S83F	-	-	11	Male	Years	Outpatient		Vellore	2018-06-27	Susceptible	25	Susceptible	22	Susceptible	22	Susceptible	23	Susceptible	16	Intermediate	22
V20200	ERR6118141	India	1	4.3.1.2	-	gyrA-S83F	-	-	14	Male	Years	Outpatient		Vellore	2019-06-29	Susceptible	25	Susceptible	25	Susceptible	25	Susceptible	25	Susceptible	17	Intermediate	22
V20296	ERR6118142	India	1	4.3.1.2	-	gyrA-S83F	-	-	8	Male	Years	Outpatient		Vellore	2019-06-17	Susceptible	27	Susceptible	24	Susceptible	28	Susceptible	35	Susceptible	17	Intermediate	26
V22001	ERR4634543	India	1	4.3.1.2	-	gyrA-S83F	-	-	4	Female	Years	Outpatient		Vellore	2017-10-27	Susceptible	28	Susceptible	30	Susceptible	26	Susceptible	32	Susceptible	24	Intermediate	23
V22006	ERR4790719	India	1	4.3.1.2	-	gyrA-S83F	-	-	13	Male	Years	Outpatient		Vellore	2018-06-16	Susceptible	25	Susceptible	25	Susceptible	25	Susceptible	30	Susceptible	16	Intermediate	26
V22010	ERR4790663	India	1	4.3.1.2	-	gyrA-S83F	-	-	4	Male	Years	Outpatient		Vellore	2017-09-27	Susceptible	25	Susceptible	28	Susceptible	26	Susceptible	32	Susceptible	20	Intermediate	26
V22011	ERR4634504	India	1	4.3.1.2	-	gyrA-S83F	-	-	8	Male	Years	Outpatient		Vellore	2017-09-11	Susceptible	26	Susceptible	25	Susceptible	30	Susceptible	30	Susceptible	18	Intermediate	24
V22017	ERR6118143	India	1	4.3.1.2	-	gyrA-S83F	-	-	8	Female	Years	Outpatient		Vellore	2019-09-28	Susceptible	21	Susceptible	21	Susceptible	30	Susceptible	30	Susceptible	14	Intermediate	22
V22019	ERR4634536	India	1	4.3.1.2	-	gyrA-S83F,parC-S80I	-	-	4	Female	Years	Outpatient		Vellore	2017-11-13	Susceptible	26	Susceptible	24	Susceptible	28	Susceptible	32	Susceptible	23	Resistant	6
V22025	ERR4790669	India	1	4.3.1.2	-	gyrA-S83F	-	-	10	Male	Years	Outpatient		Vellore	2017-08-19	Susceptible	30	Susceptible	25	Susceptible	30	Susceptible	33	Susceptible	21	Intermediate	24
V22025_R	ERR6118144	India	1	4.3.1.2	-	gyrA-S83F	-	-	10	Male	Years	Outpatient		Vellore	2019-07-13	Susceptible	25	Susceptible	22	Susceptible	25	Susceptible	26	Susceptible	16	Resistant	6
V22026	ERR4790668	India	1	4.3.1.2	-	gyrA-S83F	-	-	7	Male	Years	Outpatient		Vellore	2017-09-02	Susceptible	25	Susceptible	26	Susceptible	30	Susceptible	32	Susceptible	23	Intermediate	25
V22028	ERR4634529	India	1	4.3.1.2	-	gyrA-S83F	-	-	11	Male	Years	Outpatient		Vellore	2017-04-08	Susceptible	25	Susceptible	25	Susceptible	20	Susceptible	25	Susceptible	16	Intermediate	21
V22030	ERR4634544	India	1	4.3.1.2	-	gyrA-S83F	-	-	10	Female	Years	Outpatient		Vellore	2017-11-06	Susceptible	28	Susceptible	28	Susceptible	23	Susceptible	32	Susceptible	20	Intermediate	25
V22031	ERR4823027	India	1	4.3.1.2	-	gyrA-S83F	-	-	12	Male	Years	Outpatient		Vellore	2017-08-29	Susceptible	30	Susceptible	25	Susceptible	25	Susceptible	32	Susceptible	17	Intermediate	26
V22033	ERR4634539	India	1	4.3.1.2	-	gyrA-S83F	-	-	14	Male	Years	Outpatient		Vellore	2017-08-31	Susceptible	22	Susceptible	25	Susceptible	25	Susceptible	25	Susceptible	21	Intermediate	26
V22034	ERR4634523	India	1	4.3.1.2	-	gyrA-S83F	-	-	12	Male	Years	Outpatient		Vellore	2017-08-29	Susceptible	27	Susceptible	27	Susceptible	28	Susceptible	33	Susceptible	19	Intermediate	25
V22052	ERR4634585	India	1	4.3.1.2	-	gyrA-S83F	-	-	6	Female	Years	Outpatient		Vellore	2017-08-24	Susceptible	26	Susceptible	28	Susceptible	25	Susceptible	35	Susceptible	23	Intermediate	26
V22062	ERR4634494	India	1	4.3.1.2	-	gyrA-S83F	-	-	14	Female	Years	Outpatient		Vellore	2017-08-28	Susceptible	30	Susceptible	30	Susceptible	28	Susceptible	35	Susceptible	22	Intermediate	25
V22103	ERR4634507	India	1	4.3.1.2	-	gyrA-S83F	-	-	3	Male	Years	Inpatient		Vellore	2017-10-31	Susceptible	28	Susceptible	23	Susceptible	28	Susceptible	32	Susceptible	18	Intermediate	21
V22104	ERR4992787	India	1	4.3.1.2	-	gyrA-S83F	-	-	9	Female	Years	Outpatient		Vellore	2017-06-21	Susceptible	25	Susceptible	23	Susceptible	25	Susceptible	30	Susceptible	17	Intermediate	24
V22105	ERR4992732	India	1	4.3.1.2	-	gyrA-S83F	-	-	5	Female	Years	Outpatient		Vellore	2017-07-20	Susceptible	30	Susceptible	28	Susceptible	30	Susceptible	30	Susceptible	20	Intermediate	24
V22117	ERR4634582	India	1	4.3.1.2	-	gyrA-S83F	-	-	3	Male	Years	Outpatient		Vellore	2018-04-16	Susceptible	25	Susceptible	25	Susceptible	25	Susceptible	25	Susceptible	17	Intermediate	22
V22131	ERR4992713	India	1	4.3.1.2	-	gyrA-S83F	-	-	11	Male	Years	Outpatient		Vellore	2017-08-24	Susceptible	28	Susceptible	26	Susceptible	28	Susceptible	28	Susceptible	21	Intermediate	27
V22133	ERR4634552	India	1	4.3.1.2	-	gyrA-S83F	-	-	4	Male	Years	Outpatient		Vellore	2017-10-30	Susceptible	26	Susceptible	28	Susceptible	26	Susceptible	30	Susceptible	20	Intermediate	25
V22136	ERR4634532	India	1	4.3.1.2	-	gyrA-S83F	-	-	12	Male	Years	Outpatient		Vellore	2017-09-15	Susceptible	25	Susceptible	25	Susceptible	26	Susceptible	26	Susceptible	20	Intermediate	25
V22182	ERR6118145	India	1	4.3.1.2	-	gyrA-S83F,gyrA-D87N,parC-S80I	-	-	5	Male	Years	Outpatient		Vellore	2019-08-23	Susceptible	25	Susceptible	25	Susceptible	25	Susceptible	28	Susceptible	15	Resistant	10
V22185	ERR4634512	India	1	4.3.1.2	-	gyrA-S83F	-	-	10	Male	Years	Outpatient		Vellore	2017-09-02	Susceptible	24	Susceptible	25	Susceptible	30	Susceptible	32	Susceptible	23	Intermediate	24
V22200	ERR4634516	India	1	4.3.1.2	-	gyrA-S83F	-	-	9	Male	Years	Outpatient		Vellore	2017-08-29	Susceptible	28	Susceptible	24	Susceptible	30	Susceptible	30	Susceptible	19	Intermediate	25
V22202	ERR4634524	India	1	4.3.1.2	-	gyrA-S83F	-	-	13	Male	Years	Outpatient		Vellore	2017-09-13	Susceptible	25	Susceptible	25	Susceptible	27	Susceptible	30	Susceptible	21	Intermediate	22
V22205	ERR4634587	India	1	4.3.1.2	-	gyrA-S83F	-	-	7	Female	Years	Outpatient		Vellore	2017-09-01	Susceptible	25	Susceptible	30	Susceptible	30	Susceptible	32	Susceptible	23	Intermediate	25
V22206	ERR4992694	India	1	4.3.1.2	-	gyrA-S83F	-	-	13	Female	Years	Outpatient		Vellore	2017-08-25	Susceptible	27	Susceptible	22	Susceptible	26	Susceptible	35	Susceptible	19	Intermediate	25
V22215	ERR4634589	India	1	4.3.1.2	-	gyrA-S83F	-	-	6	Male	Years	Outpatient		Vellore	2017-09-07	Susceptible	25	Susceptible	25	Susceptible	25	Susceptible	30	Susceptible	15	Intermediate	25
V22240	ERR4634573	India	1	4.3.1.2	-	gyrA-S83F	-	-	10	Female	Years	Outpatient		Vellore	2018-06-02	Susceptible	25	Susceptible	25	Susceptible	27	Susceptible	32	Susceptible	18	Intermediate	21
V22250	ERR4634549	India	1	4.3.1.2	-	gyrA-S83F	-	-	8	Female	Years	Outpatient		Vellore	2017-09-07	Susceptible	25	Susceptible	25	Susceptible	25	Susceptible	30	Susceptible	15	Intermediate	25
V22253	ERR4634540	India	1	4.3.1.2	-	gyrA-S83F	-	-	4	Female	Years	Outpatient		Vellore	2017-09-04	Susceptible	25	Susceptible	26	Susceptible	28	Susceptible	32	Susceptible	23	Intermediate	24
V22257	ERR4634498	India	1	4.3.1.2	-	gyrA-S83F	-	-	11	Male	Years	Outpatient		Vellore	2017-10-31	Susceptible	26	Susceptible	23	Susceptible	30	Susceptible	32	Susceptible	18	Intermediate	24
V22266	ERR4634522	India	1	4.3.1.2	-	gyrA-S83F	-	-	8	Female	Years	Outpatient		Vellore	2017-08-18	Susceptible	28	Susceptible	24	Susceptible	27	Susceptible	30	Susceptible	22	Intermediate	25
V22267	ERR4992777	India	1	4.3.1.2	-	gyrA-S83F	-	-	5	Male	Years	Outpatient		Vellore	2017-09-01	Susceptible	26	Susceptible	23	Susceptible	28	Susceptible	32	Susceptible	23	Intermediate	25
V22278	ERR4634503	India	1	4.3.1.2	-	gyrA-S83F	-	-	13	Female	Years	Outpatient		Vellore	2017-09-02	Susceptible	25	Susceptible	26	Susceptible	28	Susceptible	32	Susceptible	23	Intermediate	23
V22286	ERR4992695	India	1	4.3.1.2	-	gyrA-S83F	-	-	9	Female	Years	Outpatient		Vellore	2017-08-24	Susceptible	30	Susceptible	26	Susceptible	28	Susceptible	30	Susceptible	15	Intermediate	26
V22289	ERR4634531	India	1	4.3.1.2	-	gyrA-S83F	-	-	2	Male	Years	Outpatient		Vellore	2017-09-04	Susceptible	28	Susceptible	26	Susceptible	30	Susceptible	32	Susceptible	20	Intermediate	25
V22292	ERR4790667	India	1	4.3.1.2	-	gyrA-S83F	-	-	5	Female	Years	Outpatient		Vellore	2017-11-02	Susceptible	28	Susceptible	25	Susceptible	28	Susceptible	30	Susceptible	15	Intermediate	25
V22309	ERR4634556	India	1	4.3.1.2	-	gyrA-S83F	-	-	1	Male	Years	Outpatient		Vellore	2018-06-01	Susceptible	25	Susceptible	18	Susceptible	25	Susceptible	28	Susceptible	19	Intermediate	21
V22358	ERR6118146	India	1	4.3.1.2	-	gyrA-S83F	-	-	6	Male	Years	Outpatient		Vellore	2019-04-23	Susceptible	27	Susceptible	30	Susceptible	23	Susceptible	32	Susceptible	15	Intermediate	28
V22359	ERR6118147	India	1	4.3.1.2	-	gyrA-S83Y	-	-	2	Male	Years	Outpatient		Vellore	2019-06-11	Susceptible	25	Susceptible	20	Susceptible	25	Susceptible	30	Susceptible	14	Resistant	17
V23020	ERR4634515	India	1	4.3.1.2	-	gyrA-S83F	-	-	6	Male	Years	Outpatient		Vellore	2017-03-25	Susceptible	22	Susceptible	22	Susceptible	25	Susceptible	25	Susceptible	20	Intermediate	24
V24185	ERR4634541	India	1	4.3.1.2	-	gyrA-S83F	-	-	8	Female	Years	Outpatient		Vellore	2017-09-18	Susceptible	25	Susceptible	25	Susceptible	20	Susceptible	25	Susceptible	19	Intermediate	22
V25055	ERR4634495	India	1	4.3.1.2	-	gyrA-S83F	-	-	10	Female	Years	Outpatient		Vellore	2017-09-01	Susceptible	25	Susceptible	25	Susceptible	30	Susceptible	32	Susceptible	23	Intermediate	23
V25095	ERR6118148	India	1	4.3.1.2	-	gyrA-S83F	-	-	5	Male	Years	Outpatient		Vellore	2019-05-29	Susceptible	25	Susceptible	25	Susceptible	25	Susceptible	25	Susceptible	15	Intermediate	25
V25123	ERR4634497	India	1	4.3.1.2	-	gyrA-S83F	-	-	2	Female	Years	Outpatient		Vellore	2017-10-16	Susceptible	25	Susceptible	25	Susceptible	28	Susceptible	30	Susceptible	20	Intermediate	21
V25154	ERR4634530	India	1	4.3.1.2	-	gyrA-S83F	-	-	6	Female	Years	Outpatient		Vellore	2017-08-31	Susceptible	22	Susceptible	25	Susceptible	25	Susceptible	30	Susceptible	20	Intermediate	26
V25170	ERR4790670	India	1	4.3.1.2	-	gyrA-S83F	-	-	9	Male	Years	Outpatient		Vellore	2018-06-01	Susceptible	27	Susceptible	20	Susceptible	23	Susceptible	28	Susceptible	20	Intermediate	21
V25213	ERR4634533	India	1	4.3.1.2	-	gyrA-S83F	-	-	8	Male	Years	Outpatient		Vellore	2017-10-09	Susceptible	26	Susceptible	28	Susceptible	30	Susceptible	32	Susceptible	23	Intermediate	25
V25215	ERR4992712	India	1	4.3.1.2	-	gyrA-S83F	-	-	3	Female	Years	Outpatient		Vellore	2017-08-28	Susceptible	30	Susceptible	28	Susceptible	26	Susceptible	35	Susceptible	20	Intermediate	25
V25239	ERR6118149	India	1	4.3.1.2	-	gyrA-S83F	-	-	11	Female	Years	Outpatient		Vellore	2018-12-22	Susceptible	26	Susceptible	22	Susceptible	30	Susceptible	30	Susceptible	17	Intermediate	26
V25241	ERR6118150	India	1	4.3.1.2	-	gyrA-S83F	-	-	5	Male	Years	Outpatient		Vellore	2019-06-03	Susceptible	25	Susceptible	22	Susceptible	22	Susceptible	30	Susceptible	20	Intermediate	21
V26066	ERR6118151	India	1	4.3.1.2	-	gyrA-S83F	-	-	10	Male	Years	Outpatient		Vellore	2019-06-03	Susceptible	25	Susceptible	22	Susceptible	25	Susceptible	30	Susceptible	20	Intermediate	25
V26106	ERR4634591	India	1	4.3.1.2	-	gyrA-S83F	-	-	5	Female	Years	Outpatient		Vellore	2017-09-21	Susceptible	30	Susceptible	28	Susceptible	26	Susceptible	32	Susceptible	25	Intermediate	24
V26326	ERR6118152	India	1	4.3.1.2	-	gyrA-S83F,gyrA-D87N,parC-S80I	-	-	4	Female	Years	Outpatient		Vellore	2019-04-11	Susceptible	29	Susceptible	26	Susceptible	25	Susceptible	30	Susceptible	19	Resistant	6
V27017	ERR6118153	India	1	4.3.1.2	-	gyrA-S83Y	-	-	12	Male	Years	Outpatient		Vellore	2019-06-29	Susceptible	25	Susceptible	25	Susceptible	25	Susceptible	25	Susceptible	14	Intermediate	22
V27151	ERR6118154	India	1	4.3.1.2	-	gyrA-S83F	-	-	13	Female	Years	Outpatient		Vellore	2019-08-02	Susceptible	25	Susceptible	20	Susceptible	25	Susceptible	30	Susceptible	20	Intermediate	25
V27157	V27157	India	1	4.3.1.2	-	gyrA-S83F	-	-	7	Female	Years	Outpatient		Vellore	-	Susceptible	24	Susceptible	28	Susceptible	28	Susceptible	32	Susceptible	20	Intermediate	21
V27158	ERR4634565	India	1	4.3.1.2	-	gyrA-S83Y	-	-	5	Female	Years	Outpatient		Vellore	2018-08-07	Susceptible	24	Susceptible	28	Susceptible	28	Susceptible	32	Susceptible	20	Intermediate	21
V27214	ERR4634499	India	1	4.3.1.2	-	gyrA-S83F	-	-	9	Male	Years	Outpatient		Vellore	2017-11-07	Susceptible	28	Susceptible	24	Susceptible	25	Susceptible	32	Susceptible	20	Intermediate	21
V27242	ERR6118155	India	1	4.3.1.2	-	gyrA-S83F	-	-	10	Male	Years	Outpatient		Vellore	2019-06-29	Susceptible	25	Susceptible	25	Susceptible	25	Susceptible	30	Susceptible	14	Intermediate	22
V27257	ERR6118156	India	1	4.3.1.2	-	gyrA-S83F	-	-	11	Male	Years	Outpatient		Vellore	2019-02-04	Susceptible	26	Susceptible	25	Susceptible	20	Susceptible	30	Susceptible	17	Intermediate	23
V28076	ERR4790701	India	1	4.3.1.2	-	gyrA-S83F	-	-	12	Male	Years	Outpatient		Vellore	2018-05-01	Susceptible	24	Susceptible	23	Susceptible	28	Susceptible	32	Susceptible	20	Intermediate	21
V28079	ERR4634548	India	1	4.3.1.2	-	gyrA-S83F	-	-	6	Female	Years	Outpatient		Vellore	2017-09-01	Susceptible	25	Susceptible	26	Susceptible	30	Susceptible	32	Susceptible	23	Intermediate	22
V28124	ERR6118157	India	1	4.3.1.2	-	gyrA-S83F	-	-	11	Male	Years	Inpatient		Vellore	2019-07-08	Susceptible	25	Susceptible	25	Susceptible	25	Susceptible	30	Susceptible	17	Intermediate	22
V28268	ERR4634584	India	1	4.3.1.2	-	gyrA-S83F	-	-	4	Female	Years	Outpatient		Vellore	2018-06-07	Susceptible	28	Susceptible	26	Susceptible	28	Susceptible	32	Susceptible	18	Resistant	18
W10558	ERR5201131	India	2	3.3.1	-	gyrA-S83F	-	-	1	Male	Years	Inpatient	UP MUHAL ALEU		2019-04-03	Susceptible	29	Susceptible	20	Susceptible	28	Susceptible	32	Susceptible	15	Intermediate	23
W10614	ERR5201316	India	1	4.3.1.2	-	gyrA-S83F,gyrA-D87N,parC-S80I	-	-	30	Male	Years	Inpatient	UP MUHAL BAHANG		2019-10-04	Susceptible	30	Susceptible	21	Susceptible	28	Susceptible	30	Susceptible	16	Resistant	6
W10709	ERR5200870	India	2	3.3.1	-	gyrA-S83F	-	-	16	Male	Years	Inpatient	MANALI		2019-03-06	Susceptible	22	Susceptible	24	Susceptible	28	Susceptible	25	Susceptible	18	Intermediate	23
W10812	ERR5201239	India	2	3.3	-	gyrA-S83F	-	-	25	Female	Years	Inpatient	MUHAL MANALI		2019-06-07	Susceptible	24	Susceptible	24	Susceptible	25	Susceptible	25	Susceptible	18	Resistant	14
W10852	ERR5201064	India	1	4.3.1.1	-	gyrA-S83Y	-	-	1	Female	Years	Inpatient	MANALI, KULLU		2019-07-20	Susceptible	24	Susceptible	25	Susceptible	25	Susceptible	30	Susceptible	17	Intermediate	21
W10856	ERR5201336	India	1	4.3.1.2	-	gyrA-S83F,gyrA-D87N,parC-S80I	-	-	28	Female	Years	Inpatient	MANALI, KULLU		2019-07-21	Susceptible	25	Susceptible	25	Susceptible	27	Susceptible	30	Susceptible	17	Intermediate	22
W10882	ERR5200991	India	1	4.3.1.2	-	gyrA-S83F,gyrA-D87N,parC-S80I	-	-	7	Male	Years	Inpatient	MANALI, KULLU		2019-07-27	Susceptible	22	Susceptible	25	Susceptible	25	Susceptible	30	Susceptible	25	Intermediate	24
Z10001	ERR6118158	India	1	4.3.1.1	-	gyrA-S83Y	-	-	15	Male	Years	Inpatient		Vellore	2017-11-02	Susceptible	25	Susceptible	25	Susceptible	25	Susceptible	30	Susceptible	19	Intermediate	24
Z10002	ERR4992690	India	1	4.3.1.2	-	gyrA-S83F,gyrA-D87N,parC-S80I	-	-	7	Female	Years	Inpatient		Vellore	2017-11-03	Resistant	6	Susceptible	28	Susceptible	20	Susceptible	30	Susceptible	18	Resistant	6
Z10003	ERR4992708	India	1	4.3.1.3	blaTEM-1,qnrS,sul2,tetA	gyrA-S83Y	-	IncFIB(K)	5	Male	Years	Inpatient		Vellore	2017-11-03	Resistant	6	Susceptible	23	Susceptible	28	Susceptible	32	Susceptible	18	Resistant	6
Z10004	ERR4992726	India	1	4.3.1.2	-	gyrA-S83F	-	-	2	Male	Years	Inpatient		Vellore	2017-11-04	Susceptible	28	Susceptible	25	Susceptible	24	Susceptible	30	Susceptible	20	Resistant	20
Z10005	ERR4992744	India	1	4.3.1.2	-	gyrA-S83F,gyrA-D87N,parC-S80I	-	-	9	Female	Years	Outpatient		Vellore	2017-11-10	Susceptible	24	Susceptible	22	Susceptible	28	Susceptible	32	Susceptible	18	Resistant	6
Z10006	ERR4992762	India	1	4.3.1.3	blaTEM-1,qnrS,sul2,tetA	gyrA-S83Y	-	IncFIB(K)	15	Female	Years	Inpatient		Vellore	2017-11-15	Resistant	6	Susceptible	25	Susceptible	23	Susceptible	30	Susceptible	18	Resistant	6
Z10007	ERR6118159	India	1	4.3.1.1	blaTEM-1,catA1,dfrA7,sul1,sul2	gyrA-S83Y	-	IncFIB(pHCM2)	19	Male	Years	Outpatient		Vellore	2017-11-16	Resistant	6	Resistant	6	Resistant	6	Susceptible	32	Susceptible	17	Resistant	20
Z10008	ERR4992780	India	1	4.3.1.1	-	gyrA-S83F	-	-	21	Male	Years	Outpatient		Vellore	2017-11-16	Susceptible	25	Susceptible	25	Susceptible	25	Susceptible	25	Susceptible	18	Intermediate	21
Z10009	ERR4992796	India	1	4.3.1.1	-	gyrA-S83Y	-	-	22	Male	Years	Inpatient		Vellore	2017-11-17	Susceptible	28	Susceptible	30	Susceptible	28	Susceptible	30	Susceptible	23	Resistant	20
Z10010	ERR4992812	India	1	4.3.1.2	-	gyrA-S83Y	-	-	27	Male	Years	Outpatient		Vellore	2017-11-19	Susceptible	24	Susceptible	24	Susceptible	26	Susceptible	32	Susceptible	26	Resistant	20
Z10011	ERR6118160	India	1	4.3.1.2	-	gyrA-S83F	-	-	19	Male	Years	Outpatient		Vellore	2017-11-21	Susceptible	25	Susceptible	28	Susceptible	26	Susceptible	32	Susceptible	20	Resistant	20
Z10015	ERR4992825	India	1	4.3.1.2	-	gyrA-S83F	-	-	32	Male	Years	Outpatient		Vellore	2017-12-05	Susceptible	24	Susceptible	26	Susceptible	25	Susceptible	32	Susceptible	20	Intermediate	26
Z10016	ERR5201332	India	2	3.2.1	-	gyrA-D87N	-	-	21	Male	Years	Outpatient		Vellore	2017-12-09	Susceptible	26	Susceptible	26	Susceptible	26	Susceptible	32	Susceptible	33	Intermediate	24
Z10017	ERR4992691	India	2	2.2	-	gyrA-S83F	-	-	20	Male	Years	Inpatient		Vellore	2017-12-09	Susceptible	25	Susceptible	26	Susceptible	30	Susceptible	32	Susceptible	23	Intermediate	25
Z10018	ERR4992709	India	1	4.3.1.1	blaTEM-1,catA1,dfrA7,sul1,sul2	gyrA-S83F	-	IncFIB(pHCM2)	11	Male	Years	Inpatient		Vellore	2017-12-12	Resistant	6	Resistant	6	Resistant	6	Susceptible	32	Susceptible	18	Intermediate	21
Z10019	ERR4992727	India	1	4.3.1.2	-	gyrA-S83F,gyrA-D87N,parC-S80I	-	-	18	Male	Years	Inpatient		Vellore	2017-12-16	Susceptible	26	Susceptible	26	Susceptible	28	Susceptible	32	Susceptible	26	Resistant	6
Z10020	ERR4992745	India	1	4.3.1.2	-	gyrA-S83F	-	-	22	Male	Years	Inpatient		Vellore	2017-12-23	Susceptible	28	Susceptible	28	Susceptible	20	Susceptible	32	Susceptible	23	Intermediate	23
Z10021	ERR6118161	India	2	2.2	-	gyrA-S83F	-	-	2	Female	Years	Inpatient		Vellore	2017-12-27	Susceptible	24	Susceptible	26	Susceptible	26	Susceptible	32	Susceptible	23	Intermediate	21
Z10024	ERR4992782	India	1	4.3.1.2	-	gyrA-S83F,gyrA-D87N,parC-S80I	-	-	5	Female	Years	Outpatient		Vellore	2018-01-10	Susceptible	22	Susceptible	20	Susceptible	20	Susceptible	30	Susceptible	20	Resistant	6
Z10026	ERR4992814	India	1	4.3.1.1	-	gyrA-S83Y	-	-	23	Female	Years	Outpatient		Vellore	2018-01-17	Susceptible	25	Susceptible	25	Susceptible	25	Susceptible	25	Susceptible	18	Intermediate	25
Z10028	ERR4992826	India	1	4.3.1.2	-	gyrA-S83F,gyrA-D87N,parC-S80I	-	-	1	Male	Years	Inpatient		Vellore	2018-01-22	Susceptible	22	Susceptible	20	Susceptible	25	Susceptible	25	Susceptible	18	Resistant	6
Z10029	ERR4992823	India	2	3.3	-	gyrA-S83F	-	-	24	Male	Years	Outpatient		Vellore	2018-01-25	Susceptible	22	Susceptible	20	Susceptible	25	Susceptible	25	Susceptible	17	Resistant	16
Z10030	ERR6118162	India	1	4.3.1.2	-	gyrA-S83F,parC-S80I	-	-	22	Male	Years	Inpatient		Vellore	2018-01-31	Susceptible	25	Susceptible	22	Susceptible	25	Susceptible	32	Susceptible	18	Intermediate	21
Z10032	ERR6118163	India	1	4.3.1.2	-	gyrA-S83F	-	-	22	Male	Years	Inpatient		Vellore	2018-01-30	Susceptible	22	Susceptible	25	Susceptible	28	Susceptible	32	Susceptible	19	Intermediate	25
Z10033	ERR6118164	India	1	4.3.1.2	-	gyrA-S83F	-	-	26	Male	Years	Outpatient		Vellore	2018-02-01	Susceptible	25	Susceptible	22	Susceptible	28	Susceptible	32	Susceptible	15	Intermediate	22
Z10036	ERR6118165	India	1	4.3.1.2	-	gyrA-S83F,gyrA-D87N,parC-S80I	-	-	30	Male	Years	Outpatient		Vellore	2018-02-08	Susceptible	25	Susceptible	25	Susceptible	25	Susceptible	30	Susceptible	15	Resistant	6
Z10037	ERR6118166	India	1	4.3.1.1	-	gyrA-S83Y	-	-	19	Male	Years	Inpatient		Vellore	2018-02-10	Susceptible	22	Susceptible	25	Susceptible	25	Susceptible	30	Susceptible	18	Intermediate	23
Z10038	ERR6118167	India	1	4.3.1.2	-	gyrA-S83F,gyrA-D87N,parC-S80I	-	-	18	Female	Years	Outpatient		Vellore	2018-12-11	Susceptible	24	Susceptible	26	Susceptible	30	Susceptible	32	Susceptible	20	Resistant	6
Z10039	ERR6118168	India	1	4.3.1.2	-	gyrA-S83F,gyrA-D87N,parC-S80I	-	-	24	Male	Years	Outpatient		Vellore	2018-02-12	Susceptible	22	Susceptible	19	Susceptible	25	Susceptible	30	Susceptible	16	Resistant	6
Z10042	ERR5201073	India	1	4.3.1.2	-	gyrA-S83Y	-	-	21	Male	Years	Inpatient		Vellore	2018-02-23	Susceptible	22	Susceptible	25	Susceptible	25	Susceptible	30	Susceptible	19	Intermediate	25
Z10043	ERR5201281	India	1	4.3.1.2	-	gyrA-S83F,gyrA-D87N,parC-S80I	-	-	21	Male	Years	Outpatient		Vellore	2018-02-26	Susceptible	21	Susceptible	25	Susceptible	28	Susceptible	25	Susceptible	14	Resistant	10
Z10044	ERR5201148	India	1	4.3.1	-	gyrA-S83Y	-	-	25	Male	Years	Outpatient		Vellore	2018-02-27	Susceptible	22	Susceptible	22	Susceptible	22	Susceptible	25	Susceptible	20	Intermediate	25
Z10045	ERR5200889	India	1	4.3.1.2	-	gyrA-S83F,gyrA-D87N,parC-S80I	-	-	24	Female	Years	Outpatient		Vellore	2018-03-02	Susceptible	22	Susceptible	25	Susceptible	25	Susceptible	25	Susceptible	20	Resistant	6
Z10046	ERR5201127	India	1	4.3.1.1	-	-	-	-	25	Female	Years	Outpatient		Vellore	2018-03-03	Susceptible	25	Susceptible	22	Susceptible	25	Susceptible	25	Susceptible	18	Resistant	20
Z10047	ERR5201163	India	1	4.3.1.2	-	gyrA-S83F,parC-E84G	-	-	24	Male	Years	Inpatient		Vellore	2018-03-29	Susceptible	25	Susceptible	25	Susceptible	25	Susceptible	30	Susceptible	20	Intermediate	21
Z10050	ERR5200994	India	1	4.3.1.2	-	gyrA-S83F,gyrA-D87N,parC-S80I	-	-	19	Male	Years	Inpatient		Vellore	2018-08-23	Susceptible	22	Susceptible	19	Susceptible	22	Susceptible	28	Susceptible	18	Resistant	6
Z10052	ERR5201236	India	1	4.3.1.2	-	gyrA-S83F,gyrA-D87N,parC-S80I	-	-	22	Male	Years	Outpatient		Vellore	2018-03-21	Susceptible	25	Susceptible	20	Susceptible	20	Susceptible	30	Susceptible	20	Resistant	6
Z10053	ERR5201051	India	1	4.3.1.2	-	gyrA-S83F,gyrA-D87N,parC-S80I	-	-	25	Female	Years	Outpatient		Vellore	2018-03-23	Susceptible	22	Susceptible	20	Susceptible	25	Susceptible	25	Susceptible	22	Resistant	6
Z10054	ERR5201056	India	1	4.3.1.2	-	gyrA-S83F	-	-	25	Male	Years	Outpatient		Vellore	2018-03-28	Susceptible	25	Susceptible	25	Susceptible	25	Susceptible	25	Susceptible	16	Intermediate	26
Z10057	ERR5200912	India	1	4.3.1.2	-	gyrA-S83F,parC-E84G	-	IncFIB(pHCM2)	32	Male	Years	Outpatient		Vellore	2018-04-03	Susceptible	24	Susceptible	25	Susceptible	30	Susceptible	30	Susceptible	13	Resistant	20
Z10058	ERR5201167	India	2	3.2.2	-	gyrA-S83F,gyrA-D87N	-	-	25	Male	Years	Outpatient		Vellore	2018-04-03	Susceptible	28	Susceptible	26	Susceptible	30	Susceptible	32	Susceptible	24	Resistant	10
Z10059	ERR5201286	India	2	2.2.2	-	gyrA-S83F	-	-	20	Male	Years	Inpatient		Vellore	2018-04-03	Susceptible	28	Susceptible	26	Susceptible	28	Susceptible	30	Susceptible	24	Intermediate	23
Z10062	ERR5200936	India	1	4.3.1.2	-	gyrA-S83Y	-	p0111	29	Male	Years	Inpatient		Vellore	2018-04-15	Susceptible	25	Susceptible	25	Susceptible	22	Susceptible	26	Susceptible	14	Resistant	18
Z10063	ERR5201338	India	1	4.3.1.2	-	gyrA-S83F	-	-	25	Male	Years	Outpatient		Vellore	2018-04-21	Susceptible	25	Susceptible	25	Susceptible	22	Susceptible	25	Susceptible	14	Intermediate	30
Z10067	ERR5201183	India	2	2.2.2	-	-	-	-	24	Female	Years	Inpatient		Vellore	2018-04-30	Susceptible	28	Susceptible	23	Susceptible	28	Susceptible	32	Susceptible	21	Susceptible	33
Z10068	ERR5201154	India	1	4.3.1.2	-	gyrA-S83F,gyrA-D87N,parC-S80I	-	-	7	Male	Years	Inpatient		Vellore	2018-05-03	Susceptible	22	Susceptible	25	Susceptible	26	Susceptible	28	Susceptible	18	Resistant	6
Z10071	ERR5201233	India	1	4.3.1.1	-	gyrA-S83Y	-	-	12	Male	Years	Inpatient		Vellore	2018-05-18	Susceptible	24	Susceptible	26	Susceptible	28	Susceptible	32	Susceptible	18	Intermediate	21
Z10073	ERR5200996	India	1	4.3.1.2	-	gyrA-S83F	-	IncFIB(pHCM2)	29	Female	Years	Inpatient		Vellore	2018-05-26	Susceptible	28	Susceptible	28	Susceptible	26	Susceptible	32	Susceptible	24	Intermediate	24
Z10074	ERR5201275	India	1	4.3.1.2	-	gyrA-S83F,gyrA-D87N,parC-S80I	-	-	12	Male	Years	Inpatient		Vellore	2018-05-28	Susceptible	25	Susceptible	26	Susceptible	28	Susceptible	32	Susceptible	25	Intermediate	21
Z10075	ERR5201363	India	1	4.3.1.2	-	gyrA-S83F	-	-	8	Female	Years	Outpatient		Vellore	2018-06-02	Susceptible	23	Susceptible	24	Susceptible	24	Susceptible	28	Susceptible	20	Intermediate	21
Z10076	ERR5201247	India	1	4.3.1.2	-	gyrA-S83F,gyrA-D87N,parC-S80I	-	-	5	Female	Years	Inpatient		Vellore	2018-06-07	Susceptible	28	Susceptible	24	Susceptible	24	Susceptible	32	Susceptible	18	Resistant	17
Z10077	ERR5201241	India	1	4.3.1.1	-	gyrA-S83Y	-	-	9	Female	Years	Inpatient		Vellore	2017-11-27	Susceptible	26	Susceptible	26	Susceptible	23	Susceptible	26	Susceptible	18	Intermediate	23
Z10079	ERR5201309	India	1	4.3.1.1	-	gyrA-S83Y	-	-	30	Male	Years	Outpatient		Vellore	2018-02-28	Susceptible	25	Susceptible	20	Susceptible	25	Susceptible	25	Susceptible	18	Intermediate	21
Z10080	ERR5201347	India	2	3.0.1	-	-	-	-	4	Male	Years	Inpatient		Vellore	2018-06-11	Susceptible	25	Susceptible	26	Susceptible	26	Susceptible	30	Susceptible	20	Susceptible	33
Z10081	ERR5200949	India	1	4.3.1.2	-	gyrA-S83F	-	-	5	Female	Years	Inpatient		Vellore	2018-06-11	Susceptible	28	Susceptible	26	Susceptible	28	Susceptible	30	Susceptible	20	Intermediate	21
Z10082	ERR5201068	India	1	4.3.1.1	-	gyrA-S83Y	-	-	15	Male	Years	Inpatient		Vellore	2018-06-15	Susceptible	22	Susceptible	22	Susceptible	25	Susceptible	30	Susceptible	16	Intermediate	26
Z10084	ERR6118169	India	1	4.3.1.2	-	gyrA-S83F	-	-	22	Male	Years	Inpatient		Vellore	2018-06-22	Susceptible	24	Susceptible	28	Susceptible	30	Susceptible	30	Susceptible	20	Intermediate	21
Z10085	ERR5201208	India	1	4.3.1.2	-	gyrA-S83F,parC-E84G	-	-	4	Female	Years	Outpatient		Vellore	2018-06-25	Susceptible	22	Susceptible	20	Susceptible	23	Susceptible	25	Susceptible	16	Resistant	6
Z10086	ERR5201313	India	1	4.3.1.2	-	gyrA-S83F,gyrA-D87N,parC-S80I	-	-	18	Male	Years	Outpatient		Vellore	2018-06-25	Susceptible	24	Susceptible	26	Susceptible	26	Susceptible	32	Susceptible	24	Resistant	12
Z10087	ERR5200953	India	1	4.3.1.2	-	gyrA-S83F	-	-	14	Male	Years	Outpatient		Vellore	2018-06-28	Susceptible	19	Susceptible	20	Susceptible	23	Susceptible	26	Susceptible	17	Intermediate	23
Z10088	ERR5201327	India	1	4.3.1.1	-	gyrA-S83Y	-	-	26	Female	Years	Inpatient		Vellore	2018-06-29	Susceptible	24	Susceptible	26	Susceptible	30	Susceptible	33	Susceptible	21	Intermediate	23
Z10089	ERR5200940	India	1	4.3.1.2	-	gyrA-S83F,gyrA-D87N,parC-S80I	-	-	17	Male	Years	Outpatient		Vellore	2018-07-01	Susceptible	26	Susceptible	30	Susceptible	28	Susceptible	30	Susceptible	16	Resistant	15
Z10090	ERR6118170	India	1	4.3.1.1	-	gyrA-S83Y	-	-	1	Male	Years	Inpatient		Vellore	2018-07-08	Susceptible	24	Susceptible	28	Susceptible	30	Susceptible	28	Susceptible	21	Intermediate	23
Z10091	ERR5201033	India	1	4.3.1.2	-	gyrA-S83F,gyrA-D87N,parC-S80I	-	-	40	Male	Years	Outpatient		Vellore	2018-07-10	Susceptible	24	Susceptible	23	Susceptible	28	Susceptible	32	Susceptible	28	Resistant	10
Z10092	ERR5201101	India	1	4.3.1.3	-	-	-	-	22	Male	Years	Inpatient		Vellore	2018-07-12	Susceptible	24	Susceptible	28	Susceptible	30	Susceptible	32	Susceptible	18	Intermediate	25
Z10094	ERR5200937	India	1	4.3.1.1	-	gyrA-S83Y	-	-	22	Male	Years	Outpatient		Vellore	2018-07-16	Susceptible	24	Susceptible	23	Susceptible	26	Susceptible	32	Susceptible	20	Intermediate	22
Z10097	ERR5201329	India	1	4.3.1.1	-	gyrA-S83Y	-	-	29	Male	Years	Outpatient		Vellore	2018-07-24	Susceptible	25	Susceptible	22	Susceptible	25	Susceptible	28	Susceptible	15	Intermediate	24
Z10098	ERR5201177	India	1	4.3.1.1	-	gyrA-S83Y	-	-	19	Male	Years	Inpatient		Vellore	2018-07-25	Susceptible	25	Susceptible	28	Susceptible	30	Susceptible	32	Susceptible	23	Intermediate	25
Z10099	ERR5200908	India	1	4.3.1.2	-	gyrA-S83F	-	-	34	Male	Years	Inpatient		Vellore	2018-07-25	Susceptible	23	Susceptible	23	Susceptible	30	Susceptible	28	Susceptible	15	Intermediate	22
Z10100	ERR5201076	India	1	4.3.1.2	-	-	-	-	7	Male	Years	Inpatient		Vellore	2018-07-26	Susceptible	19	Susceptible	18	Susceptible	23	Susceptible	28	Susceptible	14	Susceptible	>30
Z10101	ERR5200948	India	1	4.3.1.2	-	gyrA-S83F	-	-	31	Male	Years	Inpatient		Vellore	2018-08-01	Susceptible	25	Susceptible	23	Susceptible	25	Susceptible	28	Susceptible	21	Intermediate	21
Z10102	ERR6118171	India	1	4.3.1.1	-	gyrA-S83Y	-	-	23	Male	Years	Outpatient		Vellore	2018-08-06	Susceptible	26	Susceptible	26	Susceptible	30	Susceptible	32	Susceptible	18	Resistant	14
Z10103	ERR6118172	India	1	4.3.1.2	-	gyrA-S83F	-	-	8	Female	Years	Inpatient		Vellore	2018-08-16	Susceptible	25	Susceptible	20	Susceptible	25	Susceptible	30	Susceptible	13	Intermediate	25
Z10104	ERR5201297	India	1	4.3.1.2	-	gyrA-S83F,gyrA-D87N,parC-S80I	-	-	11	Male	Years	Outpatient		Vellore	2019-08-25	Susceptible	24	Susceptible	23	Susceptible	24	Susceptible	32	Susceptible	18	Resistant	6
Z10105	ERR6118173	India	1	4.3.1.2	-	gyrA-S83F,gyrA-D87N,parC-S80I	-	-	4	Male	Years	Inpatient		Vellore	2018-08-27	Susceptible	24	Susceptible	26	Susceptible	26	Susceptible	32	Susceptible	20	Resistant	10
Z10106	ERR6118174	India	2	3.3.2	-	gyrA-S83Y	-	-	58	Female	Years	Outpatient		Vellore	2018-09-01	Susceptible	27	Susceptible	27	Susceptible	30	Susceptible	28	Susceptible	15	Intermediate	25
Z10107	ERR5201132	India	1	4.3.1.1	-	gyrA-S83Y	-	-	28	Female	Years	Inpatient		Vellore	2018-09-02	Susceptible	23	Susceptible	25	Susceptible	22	Susceptible	28	Susceptible	15	Intermediate	26
Z10108	ERR6118175	India	2	3.3.1	-	gyrA-S83F	-	-	4	Male	Years	Outpatient		Vellore	2018-09-04	Susceptible	25	Susceptible	27	Susceptible	20	Susceptible	28	Susceptible	13	Resistant	19
Z10109	ERR6118176	India	1	4.3.1.2	-	gyrA-S83F,gyrA-D87N,parC-S80I	-	-	27	Male	Years	Inpatient		Vellore	2018-09-10	Susceptible	25	Susceptible	28	Susceptible	28	Susceptible	32	Susceptible	18	Intermediate	21
Z10114	ERR6118177	India	1	4.3.1.3	blaTEM-1,qnrS,sul2,tetA	gyrA-S83Y	-	IncFIB(K)	20	Female	Years	Inpatient		Vellore	2018-10-09	Susceptible	24	Susceptible	28	Susceptible	30	Susceptible	32	Susceptible	18	Resistant	18
Z10115	ERR6118178	India	1	4.3.1.2	-	gyrA-S83F,gyrA-D87N,parC-S80I	-	-	9	Male	Years	Inpatient		Vellore	2018-10-10	Susceptible	27	Susceptible	19	Susceptible	27	Susceptible	30	Resistant	8	Resistant	6
Z10116	ERR5201200	India	1	4.3.1	-	gyrA-S83Y	-	-	20	Male	Years	Inpatient		Vellore	2018-10-10	Susceptible	26	Susceptible	20	Susceptible	27	Susceptible	27	Resistant	8	Intermediate	21
Z10118	ERR5200987	India	1	4.3.1.2	-	gyrA-S83Y	-	-	22	Male	Years	Outpatient		Vellore	2018-10-26	Susceptible	25	Susceptible	23	Susceptible	22	Susceptible	29	Susceptible	30	Intermediate	28
Z10119	ERR5200891	India	1	4.3.1.2	-	gyrA-S83Y	-	-	19	Female	Years	Outpatient		Vellore	2018-10-30	Susceptible	22	Susceptible	22	Susceptible	25	Susceptible	25	Susceptible	18	Intermediate	25
Z10121	ERR6118179	India	1	4.3.1.2	-	gyrA-S83Y	-	-	7	Male	Years	Outpatient		Vellore	2018-11-06	Susceptible	23	Susceptible	20	Susceptible	23	Susceptible	25	Susceptible	15	Intermediate	24
Z10123	ERR6118180	India	1	4.3.1.2	-	gyrA-S83F	-	-	23	Male	Years	Inpatient		Vellore	2018-11-14	Susceptible	25	Susceptible	25	Susceptible	20	Susceptible	25	Susceptible	20	Intermediate	23
Z10125	ERR5201106	India	2209	2.3.3	-	-	-	-	41	Male	Years	Inpatient		Vellore	2018-11-20	Susceptible	25	Susceptible	25	Susceptible	25	Susceptible	30	Susceptible	15	Intermediate	23
Z10126	ERR5200960	India	1	4.3.1.2	-	gyrA-S83F,gyrA-D87N,parC-S80I	-	-	27	Female	Years	Inpatient		Vellore	2018-11-28	Susceptible	25	Susceptible	22	Susceptible	25	Susceptible	24	Susceptible	18	Resistant	6
Z10127	ERR6118181	India	1	4.3.1.1	-	gyrA-S83Y	-	-	31	Female	Years	Outpatient		Vellore	2018-11-29	Susceptible	25	Susceptible	22	Susceptible	25	Susceptible	25	Susceptible	20	Intermediate	25
Z10128	ERR5201229	India	1	4.3.1	-	gyrA-S83Y	-	-	42	Male	Years	Inpatient		Vellore	2018-11-30	Susceptible	25	Susceptible	25	Susceptible	20	Susceptible	25	Susceptible	18	Intermediate	24
Z10130	ERR5201188	India	1	4.3.1.2	-	gyrA-S83F	-	-	24	Female	Years	Outpatient		Vellore	2018-12-06	Susceptible	24	Susceptible	23	Susceptible	20	Susceptible	27	Susceptible	19	Intermediate	26
Z10131	ERR6118182	India	1	4.3.1.1	-	gyrA-S83Y	-	IncFIB(pHCM2)	1	Male	Years	Outpatient		Vellore	2018-12-08	Susceptible	25	Susceptible	25	Susceptible	20	Susceptible	25	Susceptible	18	Intermediate	25
Z10132	ERR6118183	India	2	3.2.2	-	gyrA-S83F,gyrA-D87N	-	-	31	Female	Years	Outpatient		Vellore	2018-12-16	Susceptible	22	Susceptible	20	Susceptible	25	Susceptible	30	Susceptible	14	Intermediate	22
Z10133	ERR5201348	India	1	4.3.1.1	-	gyrA-S83Y	-	-	20	Male	Years	Inpatient		Vellore	2019-01-02	Susceptible	20	Susceptible	22	Susceptible	21	Susceptible	27	Susceptible	17	Intermediate	24
Z10134	ERR5201217	India	1	4.3.1.2	-	gyrA-S83F,gyrA-D87N,parC-S80I	-	-	16	Male	Years	Inpatient		Vellore	2019-01-05	Susceptible	25	Susceptible	22	Susceptible	25	Susceptible	30	Susceptible	24	Resistant	12
Z10135	ERR5201019	India	1	4.3.1.1	-	gyrA-S83Y	-	-	25	Male	Years	Outpatient		Vellore	2019-01-07	Susceptible	25	Susceptible	23	Susceptible	22	Susceptible	28	Susceptible	22	Resistant	20
Z10136	ERR6118184	India	1	4.3.1.2	-	gyrA-S83F,gyrA-D87N,parC-S80I	-	-	36	Male	Years	Outpatient		Vellore	2019-01-09	Susceptible	25	Susceptible	26	Susceptible	25	Susceptible	30	Susceptible	22	Resistant	15
Z10137	ERR6118185	India	2	2.5	-	gyrA-S83F	-	-	25	Male	Years	Outpatient		Vellore	2019-01-11	Susceptible	25	Susceptible	22	Susceptible	30	Susceptible	30	Susceptible	25	Intermediate	23
Z10138	ERR5201162	India	1	4.1	-	-	-	-	21	Female	Years	Inpatient		Vellore	2019-01-12	Susceptible	25	Susceptible	20	Susceptible	21	Susceptible	26	Susceptible	17	Intermediate	23
Z10140	ERR6118186	India	2	2.2.2	-	gyrA-S83F	-	-	17	Male	Years	Outpatient		Vellore	2019-01-21	Susceptible	26	Susceptible	25	Susceptible	25	Susceptible	30	Susceptible	19	Intermediate	25
Z10141	ERR5201283	India	1	4.3.1.2	-	gyrA-S83Y	-	-	20	Male	Years	Inpatient		Vellore	23/01/19	Susceptible	25	Susceptible	23	Susceptible	30	Susceptible	30	Susceptible	16	Intermediate	25
Z10142	ERR6118187	India	1	4.3.1.1	-	gyrA-S83Y	-	-	24	Male	Years	Inpatient		Vellore	24/01/19	Susceptible	24	Susceptible	26	Susceptible	24	Susceptible	30	Susceptible	17	Intermediate	26
Z10143	ERR5200911	India	1	4.3.1.2	-	gyrA-S83F,gyrA-D87N,parC-S80I	-	-	26	Female	Years	Inpatient		Vellore	2019-01-27	Susceptible	25	Susceptible	22	Susceptible	25	Susceptible	28	Susceptible	15	Resistant	10
Z10145	ERR5201138	India	1	4.3.1.1	blaTEM-1,catA1,dfrA7,sul1,sul2	gyrA-S83F	-	IncFIB(pHCM2)	3	Female	Years	Outpatient		Vellore	2019-01-23	Resistant	6	Resistant	6	Resistant	6	Susceptible	33	Susceptible	15	Intermediate	25
Z10155	ERR5200978	India	1	4.3.1.2	-	gyrA-S83F	-	-	23	Female	Years	Inpatient		Vellore	2019-03-24	Susceptible	22	Susceptible	21	Susceptible	25	Susceptible	28	Susceptible	15	Intermediate	23
Z10159	ERR5200900	India	1	4.3.1.1	-	gyrA-S83Y	-	-	17	Female	Years	Outpatient		Vellore	2019-04-09	Susceptible	25	Susceptible	20	Susceptible	25	Susceptible	30	Susceptible	15	Intermediate	21
Z10160	ERR5200979	India	1	4.3.1.2	-	gyrA-S83Y	-	-	22	Female	Years	Outpatient		Vellore	2019-04-11	Susceptible	29	Susceptible	23	Susceptible	26	Susceptible	28	Susceptible	17	Intermediate	23
Z10162	ERR5201017	India	1	4.3.1.2	-	gyrA-S83F	-	-	11	Female	Years	Inpatient		Vellore	2019-04-24	Susceptible	25	Susceptible	25	Susceptible	25	Susceptible	30	Susceptible	17	Intermediate	23
Z10163	ERR5200907	India	2	3.2.2	-	gyrA-S83F	-	-	1	Female	Years	Inpatient		Vellore	2019-04-25	Susceptible	25	Susceptible	25	Susceptible	20	Susceptible	24	Susceptible	15	Intermediate	22
Z10164	ERR5200967	India	1	4.3.1.1	blaTEM-1,catA1,dfrA7,sul1,sul2	gyrA-S83Y	-	-	4	Female	Years	Outpatient		Vellore	2019-04-25	Resistant	6	Resistant	6	Resistant	6	Susceptible	26	Susceptible	15	Resistant	20
Z10165	ERR5201078	India	1	4.3.1.2	-	gyrA-S83F	-	-	18	Female	Years	Inpatient		Vellore	2019-04-29	Susceptible	24	Susceptible	23	Susceptible	24	Susceptible	30	Susceptible	16	Intermediate	24
Z10168	ERR5200976	India	1	4.3.1.2	-	gyrA-S83F	-	-	3	Male	Years	Inpatient		Vellore	2019-05-03	Susceptible	28	Susceptible	26	Susceptible	26	Susceptible	30	Susceptible	21	Intermediate	23
Z10172	ERR5201299	India	1	4.3.1.2	-	gyrA-S83F	-	-	5	Female	Years	Outpatient		Vellore	2019-05-13	Susceptible	22	Susceptible	22	Susceptible	25	Susceptible	25	Susceptible	20	Intermediate	25
Z10174	ERR5201174	India	1	4.3.1.2	-	gyrA-S83F	-	-	11	Male	Years	Inpatient		Vellore	2019-05-15	Susceptible	25	Susceptible	25	Susceptible	30	Susceptible	30	Susceptible	20	Intermediate	24
Z10176	ERR5201109	India	1	4.3.1.2	-	gyrA-S83Y	-	-	30	Male	Years	Outpatient		Vellore	2019-05-15	Susceptible	27	Susceptible	24	Susceptible	32	Susceptible	32	Susceptible	22	Intermediate	26
Z10177	ERR5200947	India	1	4.3.1.2	-	gyrA-S83F	-	-	8	Male	Years	Outpatient		Vellore	2019-05-15	Susceptible	23	Susceptible	23	Susceptible	30	Susceptible	30	Susceptible	17	Intermediate	25
Z10178	ERR5200905	India	1	4.3.1.2	-	gyrA-S83F	-	-	25	Female	Years	Inpatient		Vellore	2019-05-17	Susceptible	21	Susceptible	24	Susceptible	25	Susceptible	27	Susceptible	20	Intermediate	22
Z10179	ERR5200913	India	1	4.3.1.2	-	gyrA-S83F,parC-E84G	-	IncFIB(pHCM2)	27	Female	Years	Outpatient		Vellore	2019-05-17	Susceptible	28	Susceptible	26	Susceptible	28	Susceptible	32M	Susceptible	23	Intermediate	21
Z10180	ERR5201296	India	1	4.3.1.2	-	gyrA-S83F	-	-	27	Female	Years	Inpatient		Vellore	2019-05-18	Susceptible	22	Susceptible	22	Susceptible	25	Susceptible	25	Susceptible	18	Intermediate	24
Z10183	ERR5201365	India	1	4.3.1.2	-	gyrA-S83F	-	-	16	Male	Years	Inpatient		Vellore	2019-05-23	Susceptible	25	Susceptible	25	Susceptible	20	Susceptible	30	Susceptible	14	Intermediate	25
Z10184	ERR5201210	India	1	4.3.1.2	-	gyrA-S83F	-	-	8	Male	Years	Inpatient		Vellore	2019-05-23	Susceptible	25	Susceptible	32	Susceptible	20	Susceptible	32	Susceptible	18	Intermediate	23
Z10187	ERR5201294	India	1	4.3.1.2	-	gyrA-S83F	-	-	61	Female	Years	Outpatient		Vellore	2019-05-30	Susceptible	26	Susceptible	24	Susceptible	26	Susceptible	28	Susceptible	14	Intermediate	25
Z10188	ERR5200878	India	1	4.3.1.2	-	gyrA-S83F,gyrA-D87N,parC-S80I	-	-	14	Female	Years	Outpatient		Vellore	2019-05-31	Susceptible	25	Susceptible	25	Susceptible	25	Susceptible	30	Susceptible	18	Resistant	6
Z10191	ERR5201015	India	1	4.3.1.1	-	-	-	-	29	Female	Years	Inpatient		Vellore	2019-06-10	Susceptible	26	Susceptible	20	Susceptible	25	Susceptible	30	Susceptible	22	Intermediate	23
Z10192	ERR5200920	India	1	4.3.1.2	-	gyrA-S83F,parC-S80I	-	-	14	Female	Years	Inpatient		Vellore	2019-06-12	Susceptible	24	Susceptible	25	Susceptible	25	Susceptible	28	Resistant	4	Resistant	14
Z10194	ERR5201190	India	1	4.3.1.3	blaTEM-1,qnrS,sul2,tetA	gyrA-S83Y	-	IncFIB(K)	66	Male	Years	Inpatient		Vellore	2019-06-15	Resistant	6	Susceptible	27	Susceptible	25	Susceptible	30	Susceptible	17	Resistant	6
Z10195	ERR5201047	India	1	4.3.1.2	-	gyrA-S83Y	-	p0111	17	Male	Years	Inpatient		Vellore	2019-06-19	Susceptible	25	Susceptible	23	Susceptible	27	Susceptible	32	Susceptible	17	Intermediate	23
Z10196	ERR5201090	India	1	4.3.1.2	-	gyrA-S83F	-	-	22	Male	Years	Outpatient		Vellore	2019-06-22	Susceptible	25	Susceptible	30	Susceptible	20	Susceptible	28	Susceptible	15	Intermediate	23
Z10197	ERR5201291	India	1	4.3.1.2	-	gyrA-S83Y	-	p0111	8	Female	Years	Inpatient		Vellore	2019-06-22	Susceptible	25	Susceptible	20	Susceptible	21	Susceptible	30	Susceptible	16	Resistant	19
Z10199	ERR5200961	India	1	4.3.1.2	-	gyrA-S83F,gyrA-D87N,parC-S80I	-	-	20	Male	Years	Outpatient		Vellore	2019-06-25	Susceptible	25	Susceptible	20	Susceptible	23	Susceptible	28	Susceptible	14	Resistant	6
Z10200	ERR5201165	India	1	4.3.1.2	-	gyrA-S83F	-	-	18	Male	Years	Inpatient		Vellore	2019-06-27	Susceptible	28	Susceptible	20	Susceptible	25	Susceptible	25	Susceptible	20	Intermediate	25
Z10204	ERR5201311	India	1	4.3.1.2	-	gyrA-S83F,gyrA-D87N,parC-S80I	-	-	22	Female	Years	Outpatient		Vellore	2019-07-04	Susceptible	25	Susceptible	18	Susceptible	21	Susceptible	30	Susceptible	20	Resistant	6
Z10205	ERR5201187	India	1	4.3.1.2	-	gyrA-S83F,parC-S80I	-	-	6	Male	Years	Outpatient		Vellore	2019-07-06	Susceptible	25	Susceptible	25	Susceptible	25	Susceptible	25	Susceptible	18	Resistant	15
Z10207	ERR5201139	India	1	4.3.1.2	-	gyrA-S83Y	-	p0111	30	Male	Years	Inpatient		Vellore	2019-07-13	Susceptible	25	Susceptible	20	Susceptible	22	Susceptible	30	Susceptible	14	Intermediate	21
Z10208	ERR5201075	India	2	3.3.2	-	gyrA-S83Y	-	-	24	Male	Years	Inpatient		Vellore	2019-07-15	Susceptible	24	Susceptible	20	Susceptible	25	Susceptible	30	Susceptible	16	Intermediate	23
Z10209	ERR5201218	India	1	4.3.1.2	-	parC-S80I	-	-	10	Male	Years	Outpatient		Vellore	2019-07-18	Susceptible	28	Susceptible	23	Susceptible	28	Susceptible	30	Susceptible	19	Resistant	9
Z10211	ERR5201354	India	1	4.3.1.1	blaTEM-1,catA1,dfrA7,sul1,sul2	gyrA-S83F	-	IncFIB(pHCM2)	23	Female	Years	Inpatient		Vellore	2019-07-19	Resistant	6	Resistant	6	Resistant	6	Susceptible	25	Resistant	12	Intermediate	26
Z10212	ERR5201128	India	2	2.2	-	gyrA-S83F	-	-	7	Male	Years	Inpatient		Vellore	2019-07-20	Susceptible	26	Susceptible	26	Susceptible	26	Susceptible	26	Susceptible	14	Intermediate	27
Z10214	ERR5201353	India	1	4.3.1.2	-	gyrA-S83F	-	-	4	Female	Years	Inpatient		Vellore	2019-07-25	Susceptible	24	Susceptible	25	Susceptible	24	Susceptible	30	Susceptible	15	Intermediate	22
Z10216	ERR5201202	India	1	4.3.1.2	-	gyrA-S83F,gyrA-D87N,parC-S80I	-	-	26	Female	Years	Outpatient		Vellore	2019-07-28	Susceptible	25	Susceptible	22	Susceptible	25	Susceptible	25	Susceptible	14	Resistant	6
Z10218	ERR5200959	India	1	4.3.1.2	-	gyrA-S83F,gyrA-D87N,parC-S80I	-	-	29	Male	Years	Inpatient		Vellore	2019-08-04	Susceptible	30	Susceptible	20	Susceptible	25	Susceptible	30	Susceptible	18	Resistant	10
Z10220	ERR5201035	India	1	4.3.1.1	-	gyrA-S83Y	-	-	29	Female	Years	Outpatient		Vellore	2019-08-04	Susceptible	25	Susceptible	25	Susceptible	25	Susceptible	25	Resistant	10	Intermediate	23
28632_6#1	ERR6294369	Nepal	1	4.3.1	-	gyrA-S83Y	-	-	37	Female	Years	Laboratory Network	Lalitpur	Lalitpur	2018-02-15	Susceptible	27	Susceptible	26	Susceptible	34	Susceptible	28	Susceptible	15	Intermediate	23
28632_6#101	ERR6294411	Nepal	1	4.3.1.2	-	gyrA-S83F	-	-	20	Female	Years	NA	Kabhrepalanchok	Dhulikhel	2015-10-25	Not performed	Not performed	Susceptible	25	Susceptible	28	Susceptible	26	Susceptible	13	Intermediate	25
28632_6#102	ERR6294412	Nepal	1	4.3.1.2	-	gyrA-S83F	-	-	23	Male	Years	Laboratory Network	Kathmandu	Gokarneshwor municipality	2017-07-31	Susceptible	25	Susceptible	28	Susceptible	30	Susceptible	30	Susceptible	14	Intermediate	23
28632_6#105	ERR6294413	Nepal	1	4.3.1.2	-	gyrA-S83F	-	-	18	Male	Years	NA	Kabhrepalanchok	Birtadeurali	2016-01-18	Not performed	Not performed	Susceptible	22	Susceptible	30	Susceptible	24	Susceptible	18	Intermediate	23
28632_6#106	ERR6294414	Nepal	2	3.3.2	-	gyrA-S83F	-	-	16	Male	Years	Outpatient	Kathmandu	Kathmandu	2017-12-10	Susceptible	27	Susceptible	25	Susceptible	33	Susceptible	32	Susceptible	16	Intermediate	27
28632_6#109	ERR6294415	Nepal	1	4.3.1.2	-	gyrA-S83F	-	-	21	Male	Years	NA	Bhaktapur	Dhulikhel	2016-01-13	Not performed	Not performed	Susceptible	29	Susceptible	24	Susceptible	29	Susceptible	20	Intermediate	28
28632_6#113	ERR6294416	Nepal	1	4.3.1.2	-	gyrA-S83F	-	-	23	Female	Years	NA	Kabhrepalanchok	Banepa	2015-08-21	Not performed	Not performed	Susceptible	22	Susceptible	25	Intermediate	22	Susceptible	16	Intermediate	21
28632_6#114	ERR6294417	Nepal	1	4.3.1.2	-	gyrA-S83F	-	-	19	Female	Years	Laboratory Network	Kathmandu	Gokarneshwor municipality	2017-07-11	Susceptible	24	Susceptible	28	Susceptible	27	Not performed	Not performed	Susceptible	13	Intermediate	21
28632_6#117	ERR6294418	Nepal	1	4.3.1.2	-	gyrA-S83F	-	-	14	Female	Years	NA	Kabhrepalanchok	Panchkhal	2016-01-28	Not performed	Not performed	Susceptible	30	Susceptible	30	Susceptible	26	Susceptible	19	Intermediate	24
28632_6#118	ERR6294419	Nepal	1	4.3.1.2	-	gyrA-S83F	-	-	16	Male	Years	Inpatient	Gorkha	Gorkha municipality	2017-07-11	Not performed	Not performed	Not performed	Not performed	Not performed	Not performed	Not performed	Not performed	Not performed	Not performed	Not performed	Not performed
28632_6#12	ERR6294374	Nepal	2233	3.3.2	-	-	-	-	7	Male	Years	Laboratory Network	Lalitpur	Lalitpur	2017-12-15	Susceptible	30	Susceptible	27	Susceptible	37	Susceptible	32	Susceptible	18	Susceptible	34
28632_6#121	ERR6294420	Nepal	1	4.3.1.2	-	gyrA-S83F	-	-	17	Female	Years	NA	Sindhupalchok	Ramche	2016-06-02	Not performed	Not performed	Susceptible	25	Susceptible	25	Susceptible	27	Susceptible	16	Intermediate	22
28632_6#122	ERR6294421	Nepal	1	4.3.1.2	-	gyrA-S83F	-	-	5	Male	Years	Inpatient	Nuwakot	Ganesthan VDC	2017-06-02	Not performed	Not performed	Not performed	Not performed	Not performed	Not performed	Not performed	Not performed	Not performed	Not performed	Not performed	Not performed
28632_6#125	ERR6294422	Nepal	1	4.3.1.2	-	gyrA-S83F	-	-	40	Female	Years	NA	Kabhrepalanchok	Panauti	2016-06-27	Not performed	Not performed	Susceptible	29	Susceptible	26	Resistant	18	Susceptible	20	Intermediate	22
28632_6#126	ERR6294423	Nepal	1	4.3.1.2	-	gyrA-S83F	-	-	18	Female	Years	Laboratory Network	Kathmandu	Gokarneshwor municipality	2017-07-18	Susceptible	25	Susceptible	23	Susceptible	36	Susceptible	30	Susceptible	15	Intermediate	24
28632_6#129	ERR6294424	Nepal	1	4.3.1.2	-	gyrA-S83F,gyrA-D87N,parC-S80I	-	-	31	Female	Years	NA	Sindhupalchok	Batase	2015-07-21	Susceptible	23	Not performed	Not performed	Susceptible	26	Susceptible	28	Susceptible	20	Resistant	16
28632_6#13	ERR6294375	Nepal	1	4.3.1.2	-	gyrA-S83F	-	-	21	Female	Years	Hospital Laboratory	Lalitpur	Lalitpur	2018-02-12	Susceptible	26	Susceptible	28	Susceptible	36	Susceptible	30	Susceptible	15	Intermediate	24
28632_6#130	ERR6294425	Nepal	1	4.3.1.2	-	gyrA-S83F	-	-	16	Male	Years	Outpatient	Kathmandu	Kathmandu	2017-07-11	Susceptible	29	Susceptible	23	Susceptible	30	Not performed	Not performed	Susceptible	16	Intermediate	26
28632_6#133	ERR6294426	Nepal	1	4.3.1.2	-	gyrA-S83F	-	-	13	Female	Years	NA	Kabhrepalanchok	Dhulikhel	2016-06-12	Not performed	Not performed	Susceptible	29	Susceptible	24	Susceptible	26	Susceptible	17	Intermediate	22
28632_6#138	ERR6294427	Nepal	1	4.3.1.2	-	gyrA-S83F,gyrA-D87N,parC-S80I	-	-	9	Male	Years	Inpatient	Kathmandu	Kathmandu	2017-05-15	Susceptible	21	Susceptible	31	Susceptible	23	Not performed	Not performed	Susceptible	16	Resistant	8
28632_6#141	ERR6294428	Nepal	1	4.3.1.2	-	gyrA-S83F,gyrA-D87N,parC-S80I	-	-	12	Male	Years	NA	Sindhupalchok	Batase	2015-07-21	Susceptible	21	Not performed	Not performed	Susceptible	27	Susceptible	28	Susceptible	21	Resistant	16
28632_6#142	ERR6294429	Nepal	2	3.3.1	-	gyrA-S83F	-	-	2	Male	Years	Outpatient	Kathmandu	Kathmandu	2017-06-01	Susceptible	27	Susceptible	22	Susceptible	30	Not performed	Not performed	Susceptible	17	Intermediate	28
28632_6#145	ERR6294430	Nepal	1	4.3.1.2	-	gyrA-S83F	-	-	11	Female	Years	NA	Kabhrepalanchok	Dhulikhel	2016-07-03	Not performed	Not performed	Susceptible	31	Susceptible	33	Susceptible	25	Susceptible	20	Intermediate	27
28632_6#146	ERR6294431	Nepal	2	3.3.2	-	gyrA-S83F	-	-	34	Female	Years	Laboratory Network	Lalitpur	Lalitpur	2017-12-15	Susceptible	28	Susceptible	27	Susceptible	35	Susceptible	33	Susceptible	17	Intermediate	26
28632_6#149	ERR4025157	Nepal	2233	3.3.2	-	-	-	-	16	Female	Years	NA	Sindhupalchok	Barabise	2016-03-29	Not performed	Not performed	Susceptible	35	Susceptible	30	Susceptible	29	Susceptible	20	Intermediate	25
28632_6#150	ERR6294432	Nepal	1	4.3.1.2	-	gyrA-S83F,gyrA-D87N,parC-S80I	-	-	24	Female	Years	Hospital Laboratory	Kathmandu	Kathmandu	2017-01-27	Susceptible	25	Susceptible	22	Susceptible	27	Not performed	Not performed	Susceptible	14	Resistant	8
28632_6#153	ERR6294433	Nepal	1	4.3.1.1	blaTEM-1,catA1,dfrA7,sul1,sul2	gyrA-S83F	-	-	15	Female	Years	NA	Sindhupalchok	Barabise	2016-03-01	Resistant	6	Resistant	0	Resistant	6	Susceptible	28	Susceptible	16	Intermediate	26
28632_6#154	ERR6294434	Nepal	1	4.3.1.2	-	gyrA-S83F,gyrA-D87N,parC-S80I	-	-	23	Male	Years	Outpatient	Kathmandu	Kathmandu	2017-04-17	Susceptible	28	Susceptible	23	Susceptible	30	Not performed	Not performed	Susceptible	16	Resistant	8
28632_6#158	ERR6294435	Nepal	1	4.3.1.2	-	gyrA-S83F	-	-	19	Male	Years	Inpatient	Kathmandu	Kathmandu	2017-07-30	Susceptible	22	Susceptible	21	Susceptible	26	Not performed	Not performed	Susceptible	14	Intermediate	22
28632_6#16	ERR6294376	Nepal	2	2.2	-	-	-	-	31	Male	Years	Laboratory Network	Lalitpur	Lalitpur	2017-08-22	Susceptible	32	Susceptible	30	Susceptible	36	Susceptible	34	Susceptible	19	Susceptible	36
28632_6#162	ERR4025159	Nepal	1	4.3.1.2	-	gyrA-S83F,gyrA-D87N,parC-S80I	-	-	18	Female	Years	NA	Kathmandu	Chabahil	2016-03-19	Not performed	Not performed	Susceptible	30	Susceptible	30	Susceptible	28	Susceptible	19	Resistant	16
28632_6#163	ERR6294436	Nepal	1	4.3.1.2	-	gyrA-S83F	-	-	12	Male	Years	Laboratory Network	Kathmandu	Kathmandu	2017-09-08	Susceptible	25	Susceptible	25	Susceptible	32	Susceptible	28	Susceptible	14	Intermediate	22
28632_6#166	ERR6294437	Nepal	1	4.3.1.1	blaTEM-1,catA1,dfrA7,sul1,sul2	gyrA-S83F	-	-	16	Male	Years	NA	Sindhupalchok	Thulosirubari	2016-03-04	Not performed	Not performed	Resistant	0	Resistant	0	Susceptible	27	Susceptible	17	Intermediate	24
28632_6#167	ERR6294438	Nepal	2	3.3.2	-	gyrA-S83F	-	-	4	Female	Years	Laboratory Network	Lalitpur	Lalitpur	2018-02-21	Susceptible	28	Susceptible	22	Susceptible	33	Not performed	Not performed	Susceptible	16	Intermediate	25
28632_6#17	ERR6294377	Nepal	1	4.3.1.2	-	gyrA-S83F	-	-	8	Female	Years	Laboratory Network	Kathmandu	Gokarneshwor municipality	2017-07-19	Susceptible	23	Susceptible	19	Susceptible	27	Susceptible	30	Susceptible	15	Resistant	19
28632_6#170	ERR6294439	Nepal	1	4.3.1.2	-	gyrA-S83F	-	-	4	Female	Years	NA	Kabhrepalanchok	Banepa	2016-06-16	Not performed	Not performed	Susceptible	29	Susceptible	24	Not performed	Not performed	Susceptible	16	Intermediate	21
28632_6#171	ERR6294440	Nepal	2	2.4	-	gyrA-D87N	-	-	18	Male	Years	Hospital Laboratory	Kabhrepalanchok	Dhulikhel	2017-05-15	Susceptible	29	Susceptible	27	Susceptible	31	Not performed	Not performed	Susceptible	18	Intermediate	28
28632_6#174	ERR4025160	Nepal	2	3.3.1	-	gyrA-S83F	-	-	4	Female	Years	Outpatient	Kathmandu	Kathmandu	2017-07-21	Susceptible	29	Susceptible	24	Susceptible	32	Not performed	Not performed	Susceptible	16	Intermediate	25
28632_6#175	ERR6294441	Nepal	1	4.3.1.2	-	gyrA-S83F	-	-	19	Female	Years	Laboratory Network	Kathmandu	Kathmandu	2017-08-05	Susceptible	20	Susceptible	23	Susceptible	25	Susceptible	28	Susceptible	14	Intermediate	23
28632_6#178	ERR6294442	Nepal	1	4.3.1.2	-	gyrA-S83F	-	-	19	Male	Years	Outpatient	Kathmandu	Kathmandu	2018-02-24	Susceptible	26	Susceptible	25	Susceptible	37	Not performed	Not performed	Susceptible	13	Intermediate	22
28632_6#179	ERR6294443	Nepal	1	4.3.1.2	-	gyrA-S83F	-	-	25	Female	Years	Hospital Laboratory	Kabhrepalanchok	Panauti	2017-06-14	Susceptible	29	Susceptible	24	Susceptible	32	Not performed	Not performed	Susceptible	15	Intermediate	25
28632_6#183	ERR6294444	Nepal	1	4.3.1.2	-	gyrA-S83F	-	-	22	Female	Years	Hospital Laboratory	Ramechhap	Sangutar	2017-05-15	Susceptible	27	Susceptible	24	Susceptible	27	Not performed	Not performed	Susceptible	15	Intermediate	23
28632_6#186	ERR6294445	Nepal	1	4.3.1.2	-	gyrA-S83F	-	-	20	Male	Years	Hospital Laboratory	Kabhrepalanchok	Dhunkharka	2017-02-16	Susceptible	30	Susceptible	27	Susceptible	33	Not performed	Not performed	Susceptible	18	Intermediate	27
28632_6#187	ERR6294446	Nepal	1	4.3.1.2	-	gyrA-S83F,gyrA-D87N,parC-S80I	-	-	23	Male	Years	Laboratory Network	Kathmandu	Kathmandu	2017-04-27	Susceptible	20	Susceptible	25	Susceptible	26	Susceptible	29	Susceptible	15	Resistant	10
28632_6#190	ERR6294447	Nepal	1	4.3.1.2	-	gyrA-S83F,gyrA-D87N,parC-S80I	-	-	20	Female	Years	Hospital Laboratory	Kabhrepalanchok	Panauti	2017-01-22	Susceptible	32	Susceptible	28	Susceptible	36	Not performed	Not performed	Susceptible	18	Resistant	6
28632_6#195	ERR6294448	Nepal	2	2.4	-	gyrA-D87N	-	-	32	Female	Years	Outpatient	Kabhrepalanchok	Dhulikhel	2017-04-21	Susceptible	30	Susceptible	28	Susceptible	32	Susceptible	23	Susceptible	18	Intermediate	28
28632_6#198	ERR6294449	Nepal	2	2.4	-	-	-	-	27	Female	Years	Outpatient	Kathmandu	Kathmandu	2017-11-12	Susceptible	30	Susceptible	25	Susceptible	40	Susceptible	34	Susceptible	16	Susceptible	35
28632_6#199	ERR6294450	Nepal	1	4.3.1.2	-	gyrA-S83F	-	-	18	Male	Years	Laboratory Network	Kathmandu	Chandragiri Metropolitan	2018-02-02	Susceptible	28	Susceptible	26	Susceptible	38	Susceptible	35	Susceptible	16	Intermediate	25
28632_6#20	ERR6294378	Nepal	1	4.3.1.2	-	gyrA-S83F	-	-	28	Female	Years	Laboratory Network	Lalitpur	Lalitpur	2017-05-10	Susceptible	28	Susceptible	28	Susceptible	36	Susceptible	33	Susceptible	15	Intermediate	25
28632_6#203	ERR6294451	Nepal	1	4.3.1.2	-	gyrA-S83F	-	-	24	Male	Years	Laboratory Network	Kathmandu	Kathmandu	2018-01-31	Susceptible	26	Susceptible	25	Susceptible	35	Susceptible	30	Susceptible	15	Intermediate	24
28632_6#206	ERR6294452	Nepal	2	2.4	-	gyrA-D87N	-	-	27	Male	Years	Hospital Laboratory	Kabhrepalanchok	Dhulikhel	2017-03-05	Susceptible	32	Susceptible	28	Susceptible	35	Not performed	Not performed	Susceptible	18	Intermediate	30
28632_6#207	ERR6294453	Nepal	2	3.3.2	-	gyrA-S83F	-	-	20	Male	Years	Laboratory Network	Kathmandu	Kathmandu	2018-01-29	Susceptible	30	Susceptible	26	Susceptible	35	Susceptible	32	Susceptible	17	Intermediate	28
28632_6#21	ERR6294379	Nepal	1	4.3.1.2	-	gyrA-S83F	-	-	42	Female	Years	Outpatient	Kathmandu	Kathmandu	2017-04-18	Susceptible	30	Susceptible	25	Susceptible	31	Not performed	Not performed	Susceptible	18	Intermediate	25
28632_6#210	ERR6294454	Nepal	1	4.3.1.2	-	gyrA-S83F,gyrA-D87N,parC-S80I	-	-	24	Male	Years	Hospital Laboratory	Kabhrepalanchok	Panchkal	2017-01-26	Susceptible	29	Susceptible	26	Susceptible	32	Not performed	Not performed	Susceptible	16	Resistant	7
28632_6#211	ERR6294455	Nepal	2	3.3.2	-	gyrA-S83F	-	-	17	Female	Years	Laboratory Network	Kathmandu	Nagarjun	2018-01-23	Susceptible	30	Susceptible	26	Susceptible	40	Susceptible	34	Susceptible	17	Intermediate	27
28632_6#214	ERR6294456	Nepal	2233	3.3.2	-	-	-	-	25	Male	Years	Hospital Laboratory	Kabhrepalanchok	Panchkal	2017-01-31	Susceptible	30	Susceptible	25	Susceptible	31	Not performed	Not performed	Susceptible	17	Susceptible	36
28632_6#215	ERR6294457	Nepal	1	4.3.1.1	-	-	-	-	27	Male	Years	Laboratory Network	Dolkha	Bhimeshwar	2018-01-25	Susceptible	30	Susceptible	29	Susceptible	39	Susceptible	34	Susceptible	15	Susceptible	35
28632_6#218	ERR6294458	Nepal	1	4.3.1.2	-	gyrA-S83F	-	-	24	Female	Years	Hospital Laboratory	Kabhrepalanchok	Kuntabesi	2017-03-20	Susceptible	29	Susceptible	24	Susceptible	33	Not performed	Not performed	Susceptible	16	Intermediate	25
28632_6#219	ERR6294459	Nepal	1	4.3.1.2	-	gyrA-S83F,gyrA-D87N,parC-S80I	-	-	24	Female	Years	Hospital Laboratory	Kathmandu	Kathmandu	2017-01-20	Susceptible	28	Susceptible	25	Susceptible	31	Not performed	Not performed	Susceptible	16	Resistant	7
28632_6#222	ERR6294460	Nepal	2	3.3.1	-	gyrA-S83F	-	-	5	Male	Years	Outpatient	Kathmandu	Kathmandu	2017-04-02	Susceptible	26	Susceptible	21	Susceptible	29	Not performed	Not performed	Susceptible	15	Intermediate	25
28632_6#223	ERR6294461	Nepal	1	4.3.1.2	-	gyrA-S83F	-	-	5	Male	Years	Inpatient	Sindhupalchok	Phataksila	2017-07-13	Susceptible	25	Susceptible	23	Susceptible	28	Not performed	Not performed	Susceptible	14	Intermediate	21
28632_6#227	ERR6294462	Nepal	1	4.3.1.2	-	gyrA-S83F	-	-	9	Female	Years	Laboratory Network	Kathmandu	Kathmandu	2018-02-02	Susceptible	28	Susceptible	27	Susceptible	38	Susceptible	32	Susceptible	15	Intermediate	26
28632_6#231	ERR6294463	Nepal	1	4.3.1.2	-	gyrA-S83F	-	-	15	Female	Years	Laboratory Network	Kathmandu	Kathmandu	2017-07-14	Susceptible	27	Susceptible	23	Susceptible	29	Not performed	Not performed	Susceptible	14	Intermediate	23
28632_6#234	ERR6294464	Nepal	1	4.3.1.2	-	gyrA-S83F	-	-	20	Male	Years	Hospital Laboratory	Kabhrepalanchok	phokinstar	2017-02-05	Susceptible	28	Susceptible	25	Susceptible	30	Not performed	Not performed	Susceptible	15	Intermediate	24
28632_6#239	ERR6294465	Nepal	1	4.3.1.2	-	gyrA-S83F,gyrA-D87N,parC-S80I	-	-	12	Male	Years	Hospital Laboratory	Sindhupalchok	Melamchi	2017-05-25	Susceptible	27	Susceptible	24	Susceptible	30	Not performed	Not performed	Susceptible	15	Resistant	7
28632_6#24	ERR6294380	Nepal	1	4.3.1.2	-	gyrA-S83F	-	-	5	Male	Years	Laboratory Network	Kathmandu	Kathmandu	2019-03-05	Susceptible	25	Susceptible	26	Susceptible	29	Susceptible	31	Susceptible	16	Susceptible	34
28632_6#242	ERR6294466	Nepal	2	3.3.2	-	gyrA-S83Y	-	-	6	Male	Years	Inpatient	Lalitpur	Nakhipot municipality	2017-07-17	Susceptible	27	Susceptible	25	Susceptible	31	Not performed	Not performed	Susceptible	15	Intermediate	25
28632_6#243	ERR6294467	Nepal	2	3.2.2	-	gyrA-D87N	-	-	10	Male	Years	Hospital Laboratory	Kabhrepalanchok	Namobuddha	2017-06-01	Susceptible	27	Susceptible	23	Susceptible	28	Not performed	Not performed	Susceptible	16	Intermediate	25
28632_6#246	ERR6294468	Nepal	2	3.3.2	-	gyrA-S83F	-	-	15	Male	Years	Outpatient	Kathmandu	Kathmandu	2017-11-24	Susceptible	30	Susceptible	25	Susceptible	37	Susceptible	35	Susceptible	18	Intermediate	28
28632_6#247	ERR6294469	Nepal	1	4.3.1.2	-	gyrA-S83F	-	-	8	Male	Years	Laboratory Network	Kathmandu	Gokarneshwor municipality	2017-07-25	Susceptible	27	Susceptible	24	Susceptible	30	Not performed	Not performed	Susceptible	15	Resistant	20
28632_6#251	ERR6294470	Nepal	1	4.3.1.2	-	gyrA-S83F	-	-	33	Female	Years	Laboratory Network	Kabhrepalanchok	Mandan Deupur Municipality	2018-02-03	Susceptible	29	Susceptible	28	Susceptible	38	Susceptible	34	Susceptible	15	Intermediate	25
28632_6#252	ERR6294471	Nepal	2	3.3.1	-	gyrA-S83F	-	-	28	Female	Years	Hospital Laboratory	Bhaktapur	Bhaktapur	2017-10-10	Susceptible	27	Susceptible	24	Susceptible	30	Not performed	Not performed	Susceptible	15	Intermediate	24
28632_6#255	ERR6294472	Nepal	1	4.3.1	-	gyrA-S83Y	-	-	12	Male	Years	Inpatient	Sindhupalchok	Chautara	2017-03-19	Not performed	Not performed	Not performed	Not performed	Not performed	Not performed	Not performed	Not performed	Not performed	Not performed	Not performed	Not performed
28632_6#256	ERR6294473	Nepal	1	4.3.1.2	-	gyrA-S83F	-	-	25	Female	Years	Laboratory Network	Lalitpur	Lalitpur	2017-07-04	Susceptible	27	Susceptible	28	Susceptible	38	Susceptible	34	Susceptible	15	Intermediate	27
28632_6#259	ERR6294474	Nepal	1	4.3.1.2	-	gyrA-S83F	-	-	16	Male	Years	Laboratory Network	Kathmandu	Kathmandu	2018-02-07	Susceptible	30	Susceptible	30	Susceptible	40	Susceptible	35	Susceptible	15	Intermediate	24
28632_6#260	ERR6294475	Nepal	2	3.3.1	-	gyrA-S83F	-	-	9	Male	Years	Hospital Laboratory	Kathmandu	Kathmandu	2017-03-16	Susceptible	26	Susceptible	24	Susceptible	30	Not performed	Not performed	Susceptible	15	Intermediate	23
28632_6#263	ERR6294476	Nepal	2	3.3.1	-	gyrA-S83F	-	-	31	Female	Years	Laboratory Network	Lalitpur	Lalitpur	2018-02-02	Susceptible	28	Susceptible	27	Susceptible	35	Susceptible	32	Susceptible	16	Intermediate	26
28632_6#264	ERR6294477	Nepal	2	2.4	-	gyrA-D87N	-	-	3	Male	Years	Outpatient	Kabhrepalanchok	Dhulikhel	2017-04-23	Susceptible	27	Susceptible	25	Susceptible	30	Susceptible	30	Susceptible	17	Intermediate	27
28632_6#267	ERR6294478	Nepal	2	3.3.2	-	gyrA-S83F	-	-	26	Male	Years	Laboratory Network	Kathmandu	Kirtipur	2018-01-26	Susceptible	29	Susceptible	27	Susceptible	34	Susceptible	31	Susceptible	16	Intermediate	26
28632_6#268	ERR6294479	Nepal	2	2.2	-	-	-	-	19	Male	Years	Hospital Laboratory	Kabhrepalanchok	Dhulikhel	2017-06-19	Susceptible	26	Susceptible	23	Susceptible	27	Not performed	Not performed	Susceptible	16	Intermediate	25
28632_6#270	ERR6294480	Nepal	1	4.3.1.2	-	gyrA-S83F,gyrA-D87N,parC-S80I	-	-	18	Male	Years	Inpatient	Kathmandu	Kathmandu	2017-09-02	Susceptible	26	Susceptible	24	Susceptible	31	Susceptible	23	Susceptible	16	Resistant	9
28632_6#271	ERR6294481	Nepal	1	4.3.1	-	gyrA-S83Y	-	-	23	Female	Years	Laboratory Network	Kathmandu	Kathmandu	2018-02-14	Susceptible	30	Susceptible	28	Susceptible	37	Susceptible	35	Susceptible	17	Intermediate	26
28632_6#272	ERR6294482	Nepal	1	4.3.1.2	-	gyrA-S83F,gyrA-D87N,parC-S80I	-	-	19	Male	Years	Hospital Laboratory	Kabhrepalanchok	Dhulikhel	2016-12-22	Susceptible	28	Susceptible	24	Susceptible	33	Susceptible	27	Susceptible	18	Resistant	10
28632_6#274	ERR6294483	Nepal	1	4.3.1.2	-	gyrA-S83F,gyrA-D87N,parC-S80I	-	-	33	Male	Years	Outpatient	Kathmandu	Kathmandu	2017-03-01	Susceptible	28	Susceptible	23	Susceptible	30	Not performed	Not performed	Susceptible	16	Resistant	7
28632_6#276	ERR6294484	Nepal	1	4.3.1.2	-	gyrA-S83F	-	-	20	Male	Years	Hospital Laboratory	Kabhrepalanchok	Dhulikhel	2018-01-02	Susceptible	26	Susceptible	28	Susceptible	34	Susceptible	34	Susceptible	14	Intermediate	24
28632_6#277	ERR6294485	Nepal	1	4.3.1.2	-	gyrA-S83F,gyrA-D87N,parC-S80I	-	-	16	Female	Years	Hospital Laboratory	Sindhupalchok	Thulo Sirubari	2017-01-08	Susceptible	25	Susceptible	25	Susceptible	29	Not performed	Not performed	Susceptible	15	Resistant	7
28632_6#279	ERR6294486	Nepal	2	2.3.4	-	-	-	-	11	Female	Years	Laboratory Network	Kathmandu	Gokarneshwor	2017-06-27	Susceptible	28	Susceptible	26	Susceptible	28	Susceptible	31	Susceptible	14	Intermediate	30
28632_6#28	ERR6294381	Nepal	1	4.3.1.2	-	gyrA-S83F	-	-	21	Female	Years	Laboratory Network	Lalitpur	Lalitpur	2017-06-26	Susceptible	29	Susceptible	26	Susceptible	37	Susceptible	35	Susceptible	16	Intermediate	26
28632_6#280	ERR6294487	Nepal	1	4.3.1.2	-	gyrA-S83F,gyrA-D87N,parC-S80I	-	-	29	Male	Years	Outpatient	Kathmandu	Kathmandu	2017-03-02	Susceptible	30	Susceptible	26	Susceptible	30	Not performed	Not performed	Susceptible	17	Resistant	6
28632_6#281	ERR6294488	Nepal	2	3.2.2	-	-	-	-	4	Male	Years	Inpatient	Kabhrepalanchok	Ugratara Janagal	2018-02-09	Susceptible	32	Susceptible	27	Susceptible	40	Susceptible	35	Susceptible	18	Susceptible	36
28632_6#283	ERR6294489	Nepal	1	4.3.1.2	-	gyrA-S83F	-	-	20	Female	Years	Laboratory Network	Kathmandu	Kathmandu	2018-02-06	Susceptible	26	Susceptible	26	Susceptible	35	Susceptible	29	Susceptible	15	Intermediate	23
28632_6#284	ERR6294490	Nepal	1	4.3.1	-	gyrA-S83Y	-	-	16	Male	Years	Laboratory Network	Bhaktapur	Bhaktapur	2018-02-04	Susceptible	27	Susceptible	27	Susceptible	35	Susceptible	30	Susceptible	16	Intermediate	23
28632_6#285	ERR6294491	Nepal	2	3.3.2	-	gyrA-S83Y	-	-	23	Male	Years	Outpatient	Kabhrepalanchok	Dhulikhel	2017-06-27	Susceptible	32	Susceptible	25	Susceptible	33	Not performed	Not performed	Susceptible	17	Intermediate	27
28632_6#287	ERR6294492	Nepal	1	4.3.1.2	-	gyrA-S83F	-	-	22	Female	Years	Laboratory Network	Kathmandu	Kathmandu	2017-07-19	Susceptible	26	Not performed	Not performed	Susceptible	34	Susceptible	33	Susceptible	14	Intermediate	24
28632_6#288	ERR6294493	Nepal	2	3.3.1	-	gyrA-S83F	-	-	21	Male	Years	Hospital Laboratory	Kathmandu	Kathmandu	2017-12-04	Susceptible	27	Susceptible	28	Susceptible	35	Susceptible	33	Susceptible	15	Intermediate	30
28632_6#289	ERR6294494	Nepal	1	4.3.1.2	-	gyrA-S83F	-	-	18	Male	Years	Laboratory Network	Kathmandu	Kathmandu	2018-01-31	Susceptible	28	Susceptible	26	Susceptible	37	Susceptible	32	Susceptible	16	Intermediate	24
28632_6#29	ERR6294382	Nepal	1	4.3.1.2	-	gyrA-S83F,gyrA-D87N,parC-S80I	-	-	1	Female	Years	Laboratory Network	Kathmandu	Kathmandu	2017-02-26	Susceptible	24	Susceptible	26	Susceptible	28	Susceptible	34	Susceptible	21	Resistant	9
28632_6#291	ERR6294495	Nepal	2	3.3.1	-	gyrA-S83F	-	-	14	Male	Years	Outpatient	Kathmandu	Kathmandu	2017-10-15	Susceptible	27	Susceptible	23	Susceptible	30	Not performed	Not performed	Susceptible	14	Intermediate	23
28632_6#293	ERR6294496	Nepal	2	2.4	-	gyrA-D87N	-	-	45	Female	Years	Inpatient	Kathmandu	Budhanilkhantha	2017-05-09	Not performed	Not performed	Not performed	Not performed	Not performed	Not performed	Not performed	Not performed	Not performed	Not performed	Not performed	Not performed
28632_6#295	ERR6294497	Nepal	1	4.3.1.2	-	gyrA-S83F	-	-	24	Female	Years	Hospital Laboratory	Kathmandu	Kathmandu	2017-07-13	Resistant	6	Resistant	6	Resistant	6	Not performed	Not performed	Susceptible	16	Intermediate	25
28632_6#296	ERR6294498	Nepal	1	4.3.1.2	-	gyrA-S83F	-	-	29	Female	Years	Laboratory Network	Lalitpur	Lalitpur	2018-02-20	Susceptible	28	Susceptible	27	Susceptible	34	Not performed	Not performed	Susceptible	14	Intermediate	23
28632_6#297	ERR6294499	Nepal	1	4.3.1.1	blaTEM-1,sul2	gyrA-S83Y	-	IncFIB(pHCM2)	11	Male	Years	Outpatient	Kabhrepalanchok	Banepa	2017-11-28	Resistant	6	Susceptible	27	Susceptible	37	Susceptible	33	Susceptible	14	Intermediate	26
28632_6#300	ERR6294500	Nepal	2	3.3.2	-	gyrA-S83F	-	-	10	Female	Years	Laboratory Network	Lalitpur	Lalitpur	2018-02-16	Susceptible	28	Susceptible	22	Susceptible	33	Not performed	Not performed	Susceptible	16	Intermediate	25
28632_6#303	ERR6294501	Nepal	1	4.3.1.2	-	gyrA-S83F	-	-	6	Male	Years	Outpatient	Kathmandu	Kathmandu	2017-04-13	Susceptible	27	Susceptible	23	Susceptible	33	Not performed	Not performed	Susceptible	15	Intermediate	24
28632_6#305	ERR6294502	Nepal	1	4.3.1.2	-	gyrA-S83F	-	-	28	Male	Years	Outpatient	Kabhrepalanchok	Dhulikhel	2017-12-15	Susceptible	32	Susceptible	28	Susceptible	42	Susceptible	34	Susceptible	16	Intermediate	28
28632_6#307	ERR6294503	Nepal	1	4.3.1.2	-	gyrA-S83F	-	-	13	Male	Years	Outpatient	Kathmandu	Kathmandu	2017-08-13	Susceptible	29	Susceptible	25	Susceptible	33	Not performed	Not performed	Susceptible	17	Intermediate	26
28632_6#311	ERR6294504	Nepal	2	3.3.2	-	gyrA-S83F	-	-	14	Male	Years	Inpatient	Kathmandu	Kritipur municipality	2017-11-22	Susceptible	32	Susceptible	26	Susceptible	42	Susceptible	37	Susceptible	18	Intermediate	30
28632_6#312	ERR6294505	Nepal	1	4.3.1	-	gyrA-S83Y	-	-	21	Male	Years	Laboratory Network	Kathmandu	Kathmandu	2018-02-20	Susceptible	26	Susceptible	26	Susceptible	35	Susceptible	30	Susceptible	14	Intermediate	23
28632_6#315	ERR6294506	Nepal	2	3.3.2	-	gyrA-S83F	-	-	28	Male	Years	Inpatient	Kathmandu	Kritipur municipality	2017-11-29	Susceptible	29	Susceptible	25	Susceptible	34	Susceptible	32	Susceptible	16	Intermediate	25
28632_6#316	ERR6294507	Nepal	2233	3.3.2	-	-	-	-	18	Male	Years	Laboratory Network	Lalitpur	Lalitpur	2018-02-21	Susceptible	29	Susceptible	26	Susceptible	33	Not performed	Not performed	Susceptible	16	Susceptible	36
28632_6#319	ERR6294508	Nepal	1	4.3.1.2	-	gyrA-S83F	-	-	24	Female	Years	Outpatient	Kathmandu	Kathmandu	2017-05-03	Susceptible	28	Susceptible	24	Susceptible	29	Not performed	Not performed	Susceptible	16	Intermediate	25
28632_6#32	ERR6294383	Nepal	1	4.3.1.2	-	gyrA-S83F,gyrA-D87N,parC-S80I	-	-	18	Male	Years	Laboratory Network	Kathmandu	Kathmandu	2017-01-13	Susceptible	24	Susceptible	26	Susceptible	25	Susceptible	30	Susceptible	18	Resistant	13
28632_6#320	ERR6294509	Nepal	1	4.3.1.2	-	gyrA-S83F,gyrA-D87N,parC-S80I	-	-	10	Male	Years	Outpatient	Kathmandu	Kathmandu	2018-02-23	Susceptible	27	Susceptible	25	Susceptible	32	Not performed	Not performed	Susceptible	14	Resistant	9
28632_6#321	ERR6294510	Nepal	2	3.2.2	-	gyrA-D87N	-	-	22	Female	Years	Outpatient	Kabhrepalanchok	Dhulikhel	2017-06-25	Susceptible	32	Susceptible	27	Susceptible	34	Not performed	Not performed	Susceptible	19	Intermediate	30
28632_6#323	ERR6294511	Nepal	1	4.3.1.2	-	gyrA-S83F	-	-	20	Female	Years	Laboratory Network	Kathmandu	Gokarneshwor municipality	2017-07-18	Susceptible	24	Susceptible	21	Susceptible	25	Susceptible	30	Susceptible	15	Intermediate	21
28632_6#324	ERR6294512	Nepal	1	4.3.1.2	-	gyrA-S83F	-	-	19	Male	Years	Hospital Laboratory	Kathmandu	Kathmandu	2018-01-24	Susceptible	29	Susceptible	29	Susceptible	37	Susceptible	34	Susceptible	15	Intermediate	24
28632_6#325	ERR6294513	Nepal	1	4.3.1.2	-	gyrA-S83F	-	-	21	Male	Years	Hospital Laboratory	Kabhrepalanchok	Gauribisuna Deupur	2017-09-11	Susceptible	27	Not performed	Not performed	Susceptible	33	Susceptible	34	Susceptible	19	Intermediate	27
28632_6#327	ERR6294514	Nepal	1	4.3.1.2	-	gyrA-S83F,gyrA-D87N,parC-S80I	-	-	22	Male	Years	Outpatient	Kathmandu	Kathmandu	2017-02-21	Susceptible	28	Susceptible	25	Susceptible	31	Not performed	Not performed	Susceptible	16	Resistant	7
28632_6#328	ERR6294515	Nepal	1	4.3.1	-	gyrA-S83Y	-	-	14	Male	Years	Outpatient	Kathmandu	Kathmandu	2018-01-26	Susceptible	28	Susceptible	27	Susceptible	35	Susceptible	33	Susceptible	16	Intermediate	25
28632_6#329	ERR6294516	Nepal	1	4.3.1	-	gyrA-S83Y	-	-	7	Male	Years	Outpatient	Kathmandu	Kathmandu	2018-01-17	Susceptible	28	Susceptible	29	Susceptible	35	Susceptible	36	Susceptible	17	Intermediate	27
28632_6#33	ERR6294384	Nepal	1	4.3.1.2	-	gyrA-S83F	-	-	12	Male	Years	Outpatient	Kathmandu	Kathmandu	2017-07-12	Susceptible	30	Susceptible	25	Susceptible	32	Not performed	Not performed	Susceptible	18	Intermediate	27
28632_6#331	ERR6294517	Nepal	1	4.3.1.2	-	gyrA-S83F	-	-	25	Male	Years	Outpatient	Kathmandu	Kathmandu	2017-08-09	Susceptible	29	Susceptible	25	Susceptible	33	Not performed	Not performed	Susceptible	16	Intermediate	25
28632_6#332	ERR6294518	Nepal	1	4.3.1	-	gyrA-S83Y	-	-	24	Female	Years	Laboratory Network	Kathmandu	Kathmandu	2018-01-31	Susceptible	27	Susceptible	27	Susceptible	39	Susceptible	32	Susceptible	15	Intermediate	25
28632_6#333	ERR6294519	Nepal	2	3.3.2	-	gyrA-S83F	-	-	25	Female	Years	Laboratory Network	Kathmandu	Kathmandu	2018-02-22	Susceptible	28	Susceptible	26	Susceptible	33	Susceptible	30	Susceptible	16	Intermediate	25
[truncated: 1,552 more rows]
